# Supplementary material for: 4′-(4-Fluoro­phen­yl)-1′-methyl­dispiro­[indane-2,2′-pyrrolidine-3′,2′′-indane]-1,3,1′′-trione methanol hemisolvate
Source: Acta Crystallogr Sect E Struct Rep Online. 2013 Apr 17;69(Pt 5):o746–7. doi: 10.1107/S1600536813009987 (PMC3648276; doi:10.1107/S1600536813009987)
Supplement: Supplementary file 1 [file e-69-0o746-sup1.cif]

##############################################################################
#                                                                            #
# This CIF contains the data in a paper accepted for publication in          #
# Acta Crystallographica Section E. It conforms to the requirements of       #
# Notes for Authors for Acta Crystallographica Section E, and has been       #
# peer reviewed under the auspices of the IUCr Commission on Journals.       #
#                                                                            #
# Full details of the Crystallographic Information File format               #
# are given in the paper "The Crystallographic Information File (CIF):       #
# a New Standard Archive File for Crystallography" by S. R. Hall, F. H.      #
# Allen and I. D. Brown [Acta Cryst. (1991), A47, 655-685].                  #
#                                                                            #
# The current version of the core CIF dictionary is obtainable from          #
# ftp://ftp.iucr.org/pub/cif_core.dic.                                       #
#                                                                            #
# Software is freely available for graphical display of the structure(s)     #
# in this CIF. For information consult the CIF software page                 #
# http://www.iucr.org/resources/cif/software.                                #
#                                                                            #
# This file may be used for bona fide research purposes within the           #
# scientific community so long as proper attribution is given to the journal # 
# article from which it was obtained.                                        #
#                                                                            #
##############################################################################
data_I
_audit_creation_method     SHELXL-97
_chemical_name_systematic
;\
4'-(4-Fluorophenyl)-1'-methyldispiro[indan-2,2'-pyrrolidine-3',2''-indan]-\
1,3,1''-trione methanol hemisolvate
;
_chemical_name_common     ?
_chemical_formula_moiety     'C29 H24 F N O5, 0.5(C H4 O)'
_chemical_formula_sum     'C29.5 H26 F N O5.5'
_chemical_formula_iupac     'C29 H24 F N O5, 0.5C H4 O'
_chemical_formula_weight     501.52
_chemical_melting_point     ?
_symmetry_cell_setting     monoclinic
_symmetry_space_group_name_H-M     'P 21/c'
_symmetry_space_group_name_Hall     '-P 2ybc'
loop_
    _symmetry_equiv_pos_as_xyz
    'x, y, z'
    '-x, y+1/2, -z+1/2'
    '-x, -y, -z'
    'x, -y-1/2, z-1/2'
_cell_length_a     14.6385(6)
_cell_length_b     12.5099(6)
_cell_length_c     26.2017(10)
_cell_angle_alpha     90.00
_cell_angle_beta     92.6450(10)
_cell_angle_gamma     90.00
_cell_volume     4793.1(4)
_cell_formula_units_Z     8
_cell_measurement_reflns_used     9905
_cell_measurement_theta_min     2.25
_cell_measurement_theta_max     30.10
_cell_measurement_temperature     100.0(10)
_cell_special_details     ?
_exptl_crystal_description     'block'
_exptl_crystal_colour     'yellow'
_exptl_crystal_size_max     0.44
_exptl_crystal_size_mid     0.21
_exptl_crystal_size_min     0.15
_exptl_crystal_density_diffrn     1.390
_exptl_crystal_density_meas     ?
_exptl_crystal_density_method     'not measured'
_exptl_crystal_F_000     2104
_exptl_absorpt_coefficient_mu     0.101
_exptl_absorpt_correction_type     multi-scan
_exptl_absorpt_process_details     '(<i>SADABS</i>; Bruker, 2009)'
_exptl_absorpt_correction_T_min     0.9571
_exptl_absorpt_correction_T_max     0.9854
_exptl_special_details
;
The crystal was placed in the cold stream of an Oxford Cryosystems Cobra
open-flow nitrogen cryostat (Cosier & Glazer, 1986) operating at 100.0 (1) K.
;
_diffrn_ambient_temperature     100.0(10)
_diffrn_radiation_type     MoK\a
_diffrn_radiation_wavelength     0.71073
_diffrn_radiation_source     'fine-focus sealed tube'
_diffrn_radiation_monochromator     graphite
_diffrn_measurement_device_type     'Bruker APEX DUO CCD area-detector'
_diffrn_measurement_method     '\f and \w scans'
_diffrn_detector_area_resol_mean     ?
_diffrn_reflns_number     53390
_diffrn_reflns_av_R_equivalents     0.0456
_diffrn_reflns_av_sigmaI/netI     0.0479
_diffrn_reflns_theta_min     1.39
_diffrn_reflns_theta_max     30.24
_diffrn_reflns_theta_full     30.24
_diffrn_measured_fraction_theta_max     0.987
_diffrn_measured_fraction_theta_full     0.987
_diffrn_reflns_limit_h_min     -20
_diffrn_reflns_limit_h_max     19
_diffrn_reflns_limit_k_min     -17
_diffrn_reflns_limit_k_max     17
_diffrn_reflns_limit_l_min     -37
_diffrn_reflns_limit_l_max     37
_diffrn_standards_number     0
_diffrn_standards_interval_count     .
_diffrn_standards_interval_time     .
_diffrn_standards_decay_%     ?
_refine_special_details
;
Refinement of <i>F</i>^2^ against ALL reflections. The weighted <i>R</i>-factor
<i>wR</i> and goodness of fit <i>S</i> are based on <i>F</i>^2^, conventional
<i>R</i>-factors <i>R</i> are based on <i>F</i>, with <i>F</i> set to zero for
negative <i>F</i>^2^. The threshold expression of <i>F</i>^2^ >
\s(<i>F</i>^2^) is used only for calculating <i>R</i>-factors(gt) <i>etc</i>.
and is not relevant to the choice of reflections for refinement.
<i>R</i>-factors based on <i>F</i>^2^ are statistically about twice as large
as those based on <i>F</i>, and <i>R</i>- factors based on ALL data will be
even larger.
;
_reflns_number_total     14094
_reflns_number_gt     10283
_reflns_threshold_expression     I>2\s(I)
_refine_ls_structure_factor_coef     Fsqd
_refine_ls_matrix_type     full
_refine_ls_R_factor_all     0.0736
_refine_ls_R_factor_gt     0.0490
_refine_ls_wR_factor_gt     0.1324
_refine_ls_wR_factor_ref     0.1474
_refine_ls_goodness_of_fit_ref     1.042
_refine_ls_restrained_S_all     1.042
_refine_ls_number_reflns     14094
_refine_ls_number_parameters     678
_refine_ls_number_restraints     0
_refine_ls_hydrogen_treatment     mixed
_refine_ls_weighting_scheme     calc
_refine_ls_weighting_details
         'calc w=1/[\s^2^(Fo^2^)+(0.0784P)^2^+0.9156P] where P=(Fo^2^+2Fc^2^)/3'
_atom_sites_solution_hydrogens     geom
_atom_sites_solution_primary     direct
_atom_sites_solution_secondary     difmap
_refine_ls_shift/su_max     0.001
_refine_ls_shift/su_mean     0.000
_refine_diff_density_max     0.401
_refine_diff_density_min     -0.273
_refine_ls_extinction_method     none
_refine_ls_extinction_coef     ?
loop_
    _atom_type_symbol
    _atom_type_description
    _atom_type_scat_dispersion_real
    _atom_type_scat_dispersion_imag
    _atom_type_scat_source
    'C' 'C' 0.0033 0.0016
                         'International Tables Vol C Tables 4.2.6.8 and 6.1.1.4'
    'H' 'H' 0.0000 0.0000
                         'International Tables Vol C Tables 4.2.6.8 and 6.1.1.4'
    'N' 'N' 0.0061 0.0033
                         'International Tables Vol C Tables 4.2.6.8 and 6.1.1.4'
    'O' 'O' 0.0106 0.0060
                         'International Tables Vol C Tables 4.2.6.8 and 6.1.1.4'
    'F' 'F' 0.0171 0.0103
                         'International Tables Vol C Tables 4.2.6.8 and 6.1.1.4'
_computing_data_collection     'APEX2 (Bruker, 2009)'
_computing_cell_refinement     'SAINT (Bruker, 2009)'
_computing_data_reduction     'SAINT (Bruker, 2009)'
_computing_structure_solution     'SHELXTL (Sheldrick, 2008)'
_computing_structure_refinement     'SHELXTL (Sheldrick, 2008)'
_computing_molecular_graphics     'SHELXTL (Sheldrick, 2008)'
_computing_publication_material
;
SHELXTL (Sheldrick, 2008) and PLATON (Spek, 2009)
;
loop_
    _atom_site_type_symbol
    _atom_site_label
    _atom_site_fract_x
    _atom_site_fract_y
    _atom_site_fract_z
    _atom_site_U_iso_or_equiv
    _atom_site_adp_type
    _atom_site_calc_flag
    _atom_site_refinement_flags
    _atom_site_occupancy
    _atom_site_symmetry_multiplicity
    _atom_site_disorder_assembly
    _atom_site_disorder_group
    F F1A 0.64124(8) 0.50699(10) 1.07056(4) 0.0408(3) Uani d . 1 1 . .
    O O1A 0.57712(7) 0.75263(10) 0.83001(4) 0.0224(2) Uani d . 1 1 . .
    O O2A 0.90976(7) 0.94421(10) 0.81133(4) 0.0217(2) Uani d . 1 1 . .
    O O3A 0.92179(7) 1.05466(10) 0.89424(4) 0.0230(2) Uani d . 1 1 . .
    O O4A 0.36455(7) 0.82926(10) 0.82207(4) 0.0235(2) Uani d . 1 1 . .
    O O5A 0.52744(8) 1.12958(10) 0.87961(4) 0.0297(3) Uani d . 1 1 . .
    N N1A 0.40617(8) 0.96181(12) 0.91618(4) 0.0213(3) Uani d . 1 1 . .
    C C1A 0.60138(9) 0.82167(13) 0.86036(5) 0.0169(3) Uani d . 1 1 . .
    C C2A 0.68848(9) 0.87866(12) 0.86443(5) 0.0159(3) Uani d . 1 1 . .
    C C3A 0.75949(9) 0.87575(13) 0.83026(5) 0.0166(3) Uani d . 1 1 . .
    H H3AA 0.7549 0.8325 0.8005 0.020 Uiso calc R 1 1 . .
    C C4A 0.83602(9) 0.93716(13) 0.84103(5) 0.0170(3) Uani d . 1 1 . .
    C C5A 0.84241(9) 0.99947(13) 0.88693(5) 0.0179(3) Uani d . 1 1 . .
    C C6A 0.77115(9) 1.00136(13) 0.92012(5) 0.0190(3) Uani d . 1 1 . .
    H H6AA 0.7756 1.0429 0.9505 0.023 Uiso calc R 1 1 . .
    C C7A 0.69312(9) 0.94131(13) 0.90805(5) 0.0168(3) Uani d . 1 1 . .
    C C8A 0.60674(9) 0.93285(14) 0.93741(5) 0.0199(3) Uani d . 1 1 . .
    H H8AA 0.5820 1.0046 0.9449 0.024 Uiso calc R 1 1 . .
    H H8AB 0.6183 0.8939 0.9699 0.024 Uiso calc R 1 1 . .
    C C9A 0.54029(9) 0.86988(13) 0.90093(5) 0.0177(3) Uani d . 1 1 . .
    C C10A 0.47557(9) 0.78925(13) 0.92612(5) 0.0186(3) Uani d . 1 1 . .
    H H10A 0.4509 0.7414 0.8982 0.022 Uiso calc R 1 1 . .
    C C11A 0.39533(10) 0.85875(14) 0.94223(5) 0.0230(3) Uani d . 1 1 . .
    H H11A 0.3362 0.8252 0.9316 0.028 Uiso calc R 1 1 . .
    H H11B 0.3976 0.8686 0.9798 0.028 Uiso calc R 1 1 . .
    C C12A 0.46681(9) 0.94658(13) 0.87478(5) 0.0188(3) Uani d . 1 1 . .
    C C13A 0.42549(9) 0.89548(13) 0.82479(5) 0.0187(3) Uani d . 1 1 . .
    C C14A 0.46926(9) 0.94764(13) 0.78149(5) 0.0192(3) Uani d . 1 1 . .
    C C15A 0.46305(10) 0.92065(14) 0.72959(5) 0.0225(3) Uani d . 1 1 . .
    H H15A 0.4294 0.8600 0.7177 0.027 Uiso calc R 1 1 . .
    C C16A 0.50824(11) 0.98630(15) 0.69640(6) 0.0265(3) Uani d . 1 1 . .
    H H16A 0.5048 0.9707 0.6609 0.032 Uiso calc R 1 1 . .
    C C17A 0.55860(11) 1.07468(15) 0.71386(6) 0.0283(4) Uani d . 1 1 . .
    H H17A 0.5888 1.1177 0.6900 0.034 Uiso calc R 1 1 . .
    C C18A 0.56576(11) 1.10154(14) 0.76558(6) 0.0251(3) Uani d . 1 1 . .
    H H18A 0.6005 1.1614 0.7775 0.030 Uiso calc R 1 1 . .
    C C19A 0.51950(10) 1.03640(13) 0.79895(5) 0.0203(3) Uani d . 1 1 . .
    C C20A 0.50932(10) 1.05031(14) 0.85470(5) 0.0213(3) Uani d . 1 1 . .
    C C21A 0.52098(9) 0.71733(13) 0.96626(5) 0.0194(3) Uani d . 1 1 . .
    C C22A 0.56305(10) 0.62396(14) 0.95030(5) 0.0228(3) Uani d . 1 1 . .
    H H22A 0.5630 0.6082 0.9148 0.027 Uiso calc R 1 1 . .
    C C23A 0.60491(11) 0.55361(15) 0.98488(6) 0.0280(3) Uani d . 1 1 . .
    H H23A 0.6338 0.4905 0.9735 0.034 Uiso calc R 1 1 . .
    C C24A 0.60348(11) 0.57771(15) 1.03629(6) 0.0264(3) Uani d . 1 1 . .
    C C25A 0.56456(11) 0.66976(15) 1.05385(6) 0.0266(3) Uani d . 1 1 . .
    H H25A 0.5658 0.6853 1.0894 0.032 Uiso calc R 1 1 . .
    C C26A 0.52338(10) 0.73952(14) 1.01870(5) 0.0232(3) Uani d . 1 1 . .
    H H26A 0.4963 0.8035 1.0304 0.028 Uiso calc R 1 1 . .
    C C27A 0.90161(11) 0.88598(15) 0.76404(5) 0.0241(3) Uani d . 1 1 . .
    H H27A 0.9585 0.8927 0.7460 0.036 Uiso calc R 1 1 . .
    H H27B 0.8508 0.9151 0.7427 0.036 Uiso calc R 1 1 . .
    H H27C 0.8900 0.8104 0.7711 0.036 Uiso calc R 1 1 . .
    C C28A 0.94184(11) 1.09428(14) 0.94499(5) 0.0241(3) Uani d . 1 1 . .
    H H28A 1.0031 1.1262 0.9468 0.036 Uiso calc R 1 1 . .
    H H28B 0.9396 1.0352 0.9694 0.036 Uiso calc R 1 1 . .
    H H28C 0.8966 1.1485 0.9533 0.036 Uiso calc R 1 1 . .
    C C29A 0.32106(11) 1.01814(16) 0.90408(6) 0.0301(4) Uani d . 1 1 . .
    H H29A 0.3344 1.0873 0.8885 0.045 Uiso calc R 1 1 . .
    H H29B 0.2885 1.0296 0.9355 0.045 Uiso calc R 1 1 . .
    H H29C 0.2829 0.9754 0.8801 0.045 Uiso calc R 1 1 . .
    F F1B 0.73958(9) 0.84660(11) 0.64602(4) 0.0508(3) Uani d . 1 1 . .
    O O1B 0.70176(7) 0.52113(10) 0.86215(4) 0.0209(2) Uani d . 1 1 . .
    O O2B 0.87193(7) 0.80278(10) 0.99446(3) 0.0214(2) Uani d . 1 1 . .
    O O3B 1.01505(7) 0.84762(9) 0.94574(4) 0.0201(2) Uani d . 1 1 . .
    O O4B 0.72154(7) 0.27525(10) 0.83132(4) 0.0265(2) Uani d . 1 1 . .
    O O5B 1.01994(7) 0.37946(11) 0.87438(4) 0.0271(3) Uani d . 1 1 . .
    N N1B 0.89700(8) 0.33138(11) 0.78465(4) 0.0196(3) Uani d . 1 1 . .
    C C1B 0.78116(9) 0.54550(12) 0.85591(4) 0.0152(3) Uani d . 1 1 . .
    C C2B 0.83736(9) 0.62300(12) 0.88429(5) 0.0147(3) Uani d . 1 1 . .
    C C3B 0.81686(9) 0.67684(13) 0.92947(5) 0.0163(3) Uani d . 1 1 . .
    H H3BA 0.7610 0.6642 0.9455 0.020 Uiso calc R 1 1 . .
    C C4B 0.88014(9) 0.74835(12) 0.94969(4) 0.0162(3) Uani d . 1 1 . .
    C C5B 0.96145(9) 0.77097(12) 0.92353(5) 0.0163(3) Uani d . 1 1 . .
    C C6B 0.98171(9) 0.71501(12) 0.87953(5) 0.0161(3) Uani d . 1 1 . .
    H H6BA 1.0368 0.7283 0.8628 0.019 Uiso calc R 1 1 . .
    C C7B 0.91913(9) 0.63893(12) 0.86061(5) 0.0147(3) Uani d . 1 1 . .
    C C8B 0.92686(9) 0.56662(12) 0.81472(5) 0.0162(3) Uani d . 1 1 . .
    H H8BA 0.9838 0.5239 0.8176 0.019 Uiso calc R 1 1 . .
    H H8BB 0.9264 0.6087 0.7827 0.019 Uiso calc R 1 1 . .
    C C9B 0.84145(9) 0.49360(12) 0.81595(5) 0.0152(3) Uani d . 1 1 . .
    C C10B 0.79019(9) 0.47193(13) 0.76358(5) 0.0171(3) Uani d . 1 1 . .
    H H10B 0.7275 0.4467 0.7713 0.021 Uiso calc R 1 1 . .
    C C11B 0.84021(11) 0.37537(15) 0.74183(5) 0.0246(3) Uani d . 1 1 . .
    H H11C 0.7958 0.3213 0.7285 0.030 Uiso calc R 1 1 . .
    H H11D 0.8789 0.3978 0.7137 0.030 Uiso calc R 1 1 . .
    C C12B 0.86621(9) 0.37560(13) 0.83180(5) 0.0168(3) Uani d . 1 1 . .
    C C13B 0.78331(10) 0.31936(13) 0.85524(5) 0.0195(3) Uani d . 1 1 . .
    C C14B 0.79773(10) 0.32678(13) 0.91197(5) 0.0217(3) Uani d . 1 1 . .
    C C15B 0.73581(12) 0.30775(15) 0.94960(6) 0.0293(4) Uani d . 1 1 . .
    H H15B 0.6758 0.2824 0.9413 0.035 Uiso calc R 1 1 . .
    C C16B 0.76572(14) 0.32748(16) 1.00007(6) 0.0356(4) Uani d . 1 1 . .
    H H16B 0.7248 0.3165 1.0267 0.043 Uiso calc R 1 1 . .
    C C17B 0.85401(14) 0.36275(16) 1.01225(6) 0.0349(4) Uani d . 1 1 . .
    H H17B 0.8720 0.3763 1.0470 0.042 Uiso calc R 1 1 . .
    C C18B 0.91653(12) 0.37851(15) 0.97473(5) 0.0285(4) Uani d . 1 1 . .
    H H18B 0.9776 0.4002 0.9831 0.034 Uiso calc R 1 1 . .
    C C19B 0.88584(10) 0.36111(13) 0.92418(5) 0.0211(3) Uani d . 1 1 . .
    C C20B 0.93768(10) 0.37345(13) 0.87703(5) 0.0190(3) Uani d . 1 1 . .
    C C21B 0.77768(10) 0.57045(13) 0.73034(5) 0.0180(3) Uani d . 1 1 . .
    C C22B 0.70115(10) 0.63458(14) 0.73650(5) 0.0215(3) Uani d . 1 1 . .
    H H22B 0.6576 0.6144 0.7605 0.026 Uiso calc R 1 1 . .
    C C23B 0.68725(12) 0.72781(15) 0.70811(6) 0.0289(4) Uani d . 1 1 . .
    H H23B 0.6345 0.7708 0.7121 0.035 Uiso calc R 1 1 . .
    C C24B 0.75230(13) 0.75584(15) 0.67412(6) 0.0332(4) Uani d . 1 1 . .
    C C25B 0.82992(12) 0.69646(16) 0.66743(5) 0.0303(4) Uani d . 1 1 . .
    H H25B 0.8739 0.7187 0.6441 0.036 Uiso calc R 1 1 . .
    C C26B 0.84227(10) 0.60341(15) 0.69561(5) 0.0236(3) Uani d . 1 1 . .
    H H26B 0.8953 0.5612 0.6914 0.028 Uiso calc R 1 1 . .
    C C27B 0.80001(11) 0.76736(16) 1.02551(5) 0.0270(4) Uani d . 1 1 . .
    H H27D 0.8031 0.8065 1.0579 0.041 Uiso calc R 1 1 . .
    H H27E 0.8069 0.6906 1.0322 0.041 Uiso calc R 1 1 . .
    H H27F 0.7408 0.7807 1.0076 0.041 Uiso calc R 1 1 . .
    C C28B 1.09083(10) 0.88541(14) 0.91793(6) 0.0246(3) Uani d . 1 1 . .
    H H28D 1.1196 0.9460 0.9361 0.037 Uiso calc R 1 1 . .
    H H28E 1.0690 0.9082 0.8837 0.037 Uiso calc R 1 1 . .
    H H28F 1.1356 0.8278 0.9150 0.037 Uiso calc R 1 1 . .
    C C29B 0.91046(12) 0.21643(14) 0.78356(6) 0.0261(3) Uani d . 1 1 . .
    H H29D 0.9498 0.1948 0.8130 0.039 Uiso calc R 1 1 . .
    H H29E 0.9395 0.1965 0.7520 0.039 Uiso calc R 1 1 . .
    H H29F 0.8512 0.1804 0.7849 0.039 Uiso calc R 1 1 . .
    O O6 0.22217(10) 0.69772(12) 0.86621(5) 0.0390(3) Uani d . 1 1 . .
    C C30 0.21176(13) 0.59596(17) 0.84332(7) 0.0352(4) Uani d . 1 1 . .
    H H30A 0.1591 0.5595 0.8572 0.053 Uiso calc R 1 1 . .
    H H30B 0.2671 0.5535 0.8506 0.053 Uiso calc R 1 1 . .
    H H30C 0.2019 0.6042 0.8063 0.053 Uiso calc R 1 1 . .
    H H1O6 0.277(2) 0.733(3) 0.8553(10) 0.072(9) Uiso d . 1 1 . .
loop_
    _atom_site_aniso_label
    _atom_site_aniso_U_11
    _atom_site_aniso_U_22
    _atom_site_aniso_U_33
    _atom_site_aniso_U_12
    _atom_site_aniso_U_13
    _atom_site_aniso_U_23
    F1A 0.0473(6) 0.0336(7) 0.0402(5) 0.0073(5) -0.0137(5) 0.0095(5)
    O1A 0.0207(5) 0.0232(6) 0.0233(5) -0.0028(4) 0.0017(4) -0.0061(4)
    O2A 0.0180(5) 0.0276(7) 0.0198(4) -0.0052(4) 0.0042(3) -0.0008(4)
    O3A 0.0200(5) 0.0278(7) 0.0209(4) -0.0085(5) -0.0032(4) -0.0018(4)
    O4A 0.0189(5) 0.0248(6) 0.0268(5) -0.0033(5) 0.0000(4) 0.0022(4)
    O5A 0.0339(6) 0.0223(7) 0.0331(5) -0.0023(5) 0.0060(5) -0.0066(5)
    N1A 0.0189(6) 0.0227(7) 0.0229(5) 0.0055(5) 0.0067(4) 0.0016(5)
    C1A 0.0153(6) 0.0192(8) 0.0163(5) 0.0008(6) 0.0012(4) -0.0002(5)
    C2A 0.0143(6) 0.0167(7) 0.0168(5) 0.0009(5) 0.0003(4) -0.0005(5)
    C3A 0.0166(6) 0.0176(7) 0.0157(5) 0.0013(5) 0.0007(4) -0.0012(5)
    C4A 0.0149(6) 0.0189(8) 0.0171(5) 0.0003(5) 0.0009(4) 0.0017(5)
    C5A 0.0169(6) 0.0175(8) 0.0189(5) -0.0025(6) -0.0030(5) 0.0011(5)
    C6A 0.0199(6) 0.0189(8) 0.0179(5) -0.0004(6) -0.0016(5) -0.0029(5)
    C7A 0.0154(6) 0.0187(8) 0.0162(5) 0.0020(6) 0.0005(4) -0.0005(5)
    C8A 0.0179(6) 0.0231(8) 0.0187(5) 0.0001(6) 0.0021(5) -0.0046(5)
    C9A 0.0147(6) 0.0209(8) 0.0178(5) 0.0014(6) 0.0031(4) -0.0014(5)
    C10A 0.0164(6) 0.0212(8) 0.0184(5) 0.0000(6) 0.0024(4) -0.0002(5)
    C11A 0.0195(6) 0.0270(9) 0.0230(6) 0.0040(6) 0.0063(5) 0.0044(6)
    C12A 0.0165(6) 0.0203(8) 0.0199(6) 0.0020(6) 0.0041(5) 0.0004(5)
    C13A 0.0156(6) 0.0188(8) 0.0218(6) 0.0020(6) 0.0022(5) 0.0028(5)
    C14A 0.0166(6) 0.0197(8) 0.0215(6) 0.0026(6) 0.0023(5) 0.0030(5)
    C15A 0.0214(7) 0.0236(9) 0.0226(6) 0.0046(6) 0.0006(5) 0.0017(6)
    C16A 0.0268(7) 0.0305(10) 0.0226(6) 0.0064(7) 0.0040(5) 0.0048(6)
    C17A 0.0262(7) 0.0288(10) 0.0305(7) 0.0042(7) 0.0089(6) 0.0118(7)
    C18A 0.0228(7) 0.0200(9) 0.0328(7) 0.0009(6) 0.0041(6) 0.0032(6)
    C19A 0.0179(6) 0.0187(8) 0.0245(6) 0.0037(6) 0.0030(5) 0.0013(6)
    C20A 0.0182(6) 0.0191(8) 0.0266(6) 0.0027(6) 0.0036(5) -0.0004(6)
    C21A 0.0168(6) 0.0210(8) 0.0204(6) -0.0007(6) 0.0021(5) 0.0011(5)
    C22A 0.0210(7) 0.0243(9) 0.0232(6) -0.0001(6) 0.0026(5) -0.0029(6)
    C23A 0.0248(7) 0.0234(9) 0.0356(8) 0.0026(7) 0.0002(6) -0.0019(7)
    C24A 0.0236(7) 0.0252(9) 0.0298(7) -0.0006(7) -0.0040(6) 0.0069(6)
    C25A 0.0272(7) 0.0306(10) 0.0220(6) 0.0000(7) 0.0012(5) 0.0016(6)
    C26A 0.0253(7) 0.0244(9) 0.0201(6) 0.0029(7) 0.0034(5) -0.0013(6)
    C27A 0.0239(7) 0.0297(9) 0.0193(6) -0.0036(7) 0.0068(5) -0.0014(6)
    C28A 0.0241(7) 0.0224(9) 0.0249(6) -0.0032(6) -0.0077(5) -0.0046(6)
    C29A 0.0239(7) 0.0332(11) 0.0338(8) 0.0120(7) 0.0092(6) 0.0071(7)
    F1B 0.0692(8) 0.0313(7) 0.0496(6) -0.0141(6) -0.0230(6) 0.0227(5)
    O1B 0.0152(4) 0.0251(6) 0.0226(4) -0.0025(4) 0.0032(3) -0.0027(4)
    O2B 0.0222(5) 0.0258(6) 0.0163(4) -0.0008(5) 0.0024(3) -0.0082(4)
    O3B 0.0190(5) 0.0203(6) 0.0212(4) -0.0058(4) 0.0014(3) -0.0047(4)
    O4B 0.0228(5) 0.0242(7) 0.0325(5) -0.0055(5) 0.0006(4) -0.0008(5)
    O5B 0.0192(5) 0.0313(7) 0.0305(5) 0.0025(5) -0.0009(4) -0.0025(5)
    N1B 0.0228(6) 0.0196(7) 0.0167(5) 0.0028(5) 0.0027(4) -0.0037(5)
    C1B 0.0147(6) 0.0165(7) 0.0146(5) 0.0004(5) 0.0011(4) 0.0012(5)
    C2B 0.0150(6) 0.0147(7) 0.0144(5) -0.0001(5) 0.0013(4) -0.0006(5)
    C3B 0.0147(6) 0.0184(8) 0.0159(5) 0.0015(5) 0.0025(4) -0.0008(5)
    C4B 0.0181(6) 0.0165(7) 0.0138(5) 0.0024(5) 0.0008(4) -0.0020(5)
    C5B 0.0167(6) 0.0156(7) 0.0164(5) -0.0018(5) -0.0015(4) -0.0001(5)
    C6B 0.0159(6) 0.0167(7) 0.0159(5) -0.0010(5) 0.0026(4) 0.0000(5)
    C7B 0.0149(6) 0.0149(7) 0.0142(5) 0.0001(5) 0.0014(4) 0.0004(5)
    C8B 0.0156(6) 0.0172(7) 0.0159(5) -0.0025(5) 0.0032(4) -0.0024(5)
    C9B 0.0150(6) 0.0153(7) 0.0155(5) -0.0011(5) 0.0019(4) -0.0022(5)
    C10B 0.0184(6) 0.0170(8) 0.0160(5) -0.0020(6) 0.0004(4) -0.0026(5)
    C11B 0.0308(8) 0.0253(9) 0.0175(6) 0.0058(7) -0.0025(5) -0.0066(6)
    C12B 0.0165(6) 0.0176(8) 0.0165(5) -0.0003(6) 0.0018(4) -0.0018(5)
    C13B 0.0188(6) 0.0177(8) 0.0221(6) 0.0013(6) 0.0033(5) 0.0010(5)
    C14B 0.0262(7) 0.0172(8) 0.0223(6) 0.0033(6) 0.0057(5) 0.0027(6)
    C15B 0.0337(8) 0.0252(9) 0.0298(7) 0.0049(7) 0.0115(6) 0.0092(7)
    C16B 0.0518(11) 0.0295(10) 0.0269(7) 0.0137(9) 0.0181(7) 0.0110(7)
    C17B 0.0586(12) 0.0276(10) 0.0184(6) 0.0126(9) 0.0022(7) 0.0034(6)
    C18B 0.0405(9) 0.0243(9) 0.0200(6) 0.0078(7) -0.0044(6) 0.0006(6)
    C19B 0.0289(7) 0.0162(8) 0.0183(6) 0.0059(6) 0.0014(5) 0.0019(5)
    C20B 0.0189(6) 0.0180(8) 0.0200(6) 0.0019(6) 0.0002(5) -0.0027(5)
    C21B 0.0209(6) 0.0181(8) 0.0148(5) -0.0034(6) -0.0017(4) -0.0022(5)
    C22B 0.0224(7) 0.0202(8) 0.0215(6) -0.0024(6) -0.0019(5) -0.0016(6)
    C23B 0.0337(8) 0.0184(9) 0.0334(7) 0.0004(7) -0.0112(6) -0.0002(6)
    C24B 0.0471(10) 0.0220(9) 0.0288(7) -0.0124(8) -0.0166(7) 0.0098(7)
    C25B 0.0365(9) 0.0349(11) 0.0191(6) -0.0173(8) -0.0046(6) 0.0044(6)
    C26B 0.0242(7) 0.0312(10) 0.0155(5) -0.0076(7) -0.0002(5) -0.0017(6)
    C27B 0.0257(7) 0.0367(11) 0.0193(6) -0.0002(7) 0.0067(5) -0.0064(6)
    C28B 0.0212(7) 0.0237(9) 0.0291(7) -0.0072(6) 0.0040(5) -0.0031(6)
    C29B 0.0307(8) 0.0212(9) 0.0267(7) 0.0043(7) 0.0023(6) -0.0046(6)
    O6 0.0455(8) 0.0322(8) 0.0409(7) -0.0065(6) 0.0185(6) -0.0034(6)
    C30 0.0367(9) 0.0344(11) 0.0346(8) 0.0034(8) 0.0009(7) -0.0008(8)
_geom_special_details
;
All e.s.d.'s (except the e.s.d. in the dihedral angle between two l.s. planes)
are estimated using the full covariance matrix. The cell e.s.d.'s are taken
into account individually in the estimation of e.s.d.'s in distances, angles
and torsion angles; correlations between e.s.d.'s in cell parameters are only
used when they are defined by crystal symmetry. An approximate (isotropic)
treatment of cell e.s.d.'s is used for estimating e.s.d.'s involving l.s.
planes.
;
loop_
    _geom_bond_atom_site_label_1
    _geom_bond_atom_site_label_2
    _geom_bond_site_symmetry_2
    _geom_bond_distance
    _geom_bond_publ_flag
    F1A C24A . 1.3597(19) ?
    O1A C1A . 1.2158(18) ?
    O2A C4A . 1.3624(16) ?
    O2A C27A . 1.4376(18) ?
    O3A C5A . 1.3575(17) ?
    O3A C28A . 1.4366(17) ?
    O4A C13A . 1.2170(19) ?
    O5A C20A . 1.210(2) ?
    N1A C12A . 1.4455(17) ?
    N1A C29A . 1.453(2) ?
    N1A C11A . 1.471(2) ?
    C1A C2A . 1.4604(19) ?
    C1A C9A . 1.5432(18) ?
    C2A C7A . 1.3848(19) ?
    C2A C3A . 1.4034(18) ?
    C3A C4A . 1.377(2) ?
    C3A H3AA . 0.9500 ?
    C4A C5A . 1.4326(19) ?
    C5A C6A . 1.3888(19) ?
    C6A C7A . 1.391(2) ?
    C6A H6AA . 0.9500 ?
    C7A C8A . 1.5138(19) ?
    C8A C9A . 1.547(2) ?
    C8A H8AA . 0.9900 ?
    C8A H8AB . 0.9900 ?
    C9A C10A . 1.552(2) ?
    C9A C12A . 1.575(2) ?
    C10A C21A . 1.514(2) ?
    C10A C11A . 1.536(2) ?
    C10A H10A . 1.0000 ?
    C11A H11A . 0.9900 ?
    C11A H11B . 0.9900 ?
    C12A C20A . 1.542(2) ?
    C12A C13A . 1.555(2) ?
    C13A C14A . 1.4801(19) ?
    C14A C19A . 1.397(2) ?
    C14A C15A . 1.4000(19) ?
    C15A C16A . 1.386(2) ?
    C15A H15A . 0.9500 ?
    C16A C17A . 1.394(3) ?
    C16A H16A . 0.9500 ?
    C17A C18A . 1.395(2) ?
    C17A H17A . 0.9500 ?
    C18A C19A . 1.393(2) ?
    C18A H18A . 0.9500 ?
    C19A C20A . 1.4853(19) ?
    C21A C22A . 1.394(2) ?
    C21A C26A . 1.4004(19) ?
    C22A C23A . 1.385(2) ?
    C22A H22A . 0.9500 ?
    C23A C24A . 1.382(2) ?
    C23A H23A . 0.9500 ?
    C24A C25A . 1.373(3) ?
    C25A C26A . 1.386(2) ?
    C25A H25A . 0.9500 ?
    C26A H26A . 0.9500 ?
    C27A H27A . 0.9800 ?
    C27A H27B . 0.9800 ?
    C27A H27C . 0.9800 ?
    C28A H28A . 0.9800 ?
    C28A H28B . 0.9800 ?
    C28A H28C . 0.9800 ?
    C29A H29A . 0.9800 ?
    C29A H29B . 0.9800 ?
    C29A H29C . 0.9800 ?
    F1B C24B . 1.361(2) ?
    O1B C1B . 1.2199(16) ?
    O2B C4B . 1.3666(15) ?
    O2B C27B . 1.4302(18) ?
    O3B C5B . 1.3534(17) ?
    O3B C28B . 1.4351(18) ?
    O4B C13B . 1.2093(18) ?
    O5B C20B . 1.2116(18) ?
    N1B C12B . 1.4446(17) ?
    N1B C29B . 1.452(2) ?
    N1B C11B . 1.4719(18) ?
    C1B C2B . 1.4538(19) ?
    C1B C9B . 1.5433(18) ?
    C2B C7B . 1.3877(18) ?
    C2B C3B . 1.4064(18) ?
    C3B C4B . 1.376(2) ?
    C3B H3BA . 0.9500 ?
    C4B C5B . 1.4290(19) ?
    C5B C6B . 1.3924(18) ?
    C6B C7B . 1.396(2) ?
    C6B H6BA . 0.9500 ?
    C7B C8B . 1.5132(18) ?
    C8B C9B . 1.5499(19) ?
    C8B H8BA . 0.9900 ?
    C8B H8BB . 0.9900 ?
    C9B C10B . 1.5570(17) ?
    C9B C12B . 1.571(2) ?
    C10B C21B . 1.515(2) ?
    C10B C11B . 1.536(2) ?
    C10B H10B . 1.0000 ?
    C11B H11C . 0.9900 ?
    C11B H11D . 0.9900 ?
    C12B C20B . 1.5446(18) ?
    C12B C13B . 1.554(2) ?
    C13B C14B . 1.4944(19) ?
    C14B C19B . 1.383(2) ?
    C14B C15B . 1.390(2) ?
    C15B C16B . 1.396(2) ?
    C15B H15B . 0.9500 ?
    C16B C17B . 1.389(3) ?
    C16B H16B . 0.9500 ?
    C17B C18B . 1.388(2) ?
    C17B H17B . 0.9500 ?
    C18B C19B . 1.3959(19) ?
    C18B H18B . 0.9500 ?
    C19B C20B . 1.4874(19) ?
    C21B C22B . 1.393(2) ?
    C21B C26B . 1.404(2) ?
    C22B C23B . 1.393(2) ?
    C22B H22B . 0.9500 ?
    C23B C24B . 1.379(3) ?
    C23B H23B . 0.9500 ?
    C24B C25B . 1.375(3) ?
    C25B C26B . 1.386(2) ?
    C25B H25B . 0.9500 ?
    C26B H26B . 0.9500 ?
    C27B H27D . 0.9800 ?
    C27B H27E . 0.9800 ?
    C27B H27F . 0.9800 ?
    C28B H28D . 0.9800 ?
    C28B H28E . 0.9800 ?
    C28B H28F . 0.9800 ?
    C29B H29D . 0.9800 ?
    C29B H29E . 0.9800 ?
    C29B H29F . 0.9800 ?
    O6 C30 . 1.412(2) ?
    O6 H1O6 . 0.97(3) ?
    C30 H30A . 0.9800 ?
    C30 H30B . 0.9800 ?
    C30 H30C . 0.9800 ?
loop_
    _geom_angle_atom_site_label_1
    _geom_angle_atom_site_label_2
    _geom_angle_atom_site_label_3
    _geom_angle_site_symmetry_1
    _geom_angle_site_symmetry_3
    _geom_angle
    _geom_angle_publ_flag
    C4A O2A C27A . . 115.02(11) ?
    C5A O3A C28A . . 116.30(11) ?
    C12A N1A C29A . . 116.75(12) ?
    C12A N1A C11A . . 108.41(12) ?
    C29A N1A C11A . . 114.61(13) ?
    O1A C1A C2A . . 128.48(12) ?
    O1A C1A C9A . . 124.55(13) ?
    C2A C1A C9A . . 106.89(12) ?
    C7A C2A C3A . . 122.12(13) ?
    C7A C2A C1A . . 110.24(12) ?
    C3A C2A C1A . . 127.63(12) ?
    C4A C3A C2A . . 118.32(12) ?
    C4A C3A H3AA . . 120.8 ?
    C2A C3A H3AA . . 120.8 ?
    O2A C4A C3A . . 125.29(12) ?
    O2A C4A C5A . . 114.93(12) ?
    C3A C4A C5A . . 119.78(12) ?
    O3A C5A C6A . . 124.46(13) ?
    O3A C5A C4A . . 114.67(12) ?
    C6A C5A C4A . . 120.87(13) ?
    C5A C6A C7A . . 118.75(13) ?
    C5A C6A H6AA . . 120.6 ?
    C7A C6A H6AA . . 120.6 ?
    C2A C7A C6A . . 120.11(12) ?
    C2A C7A C8A . . 111.69(12) ?
    C6A C7A C8A . . 128.20(12) ?
    C7A C8A C9A . . 103.75(10) ?
    C7A C8A H8AA . . 111.0 ?
    C9A C8A H8AA . . 111.0 ?
    C7A C8A H8AB . . 111.0 ?
    C9A C8A H8AB . . 111.0 ?
    H8AA C8A H8AB . . 109.0 ?
    C1A C9A C8A . . 104.88(11) ?
    C1A C9A C10A . . 115.06(13) ?
    C8A C9A C10A . . 116.55(11) ?
    C1A C9A C12A . . 110.14(10) ?
    C8A C9A C12A . . 110.85(13) ?
    C10A C9A C12A . . 99.37(11) ?
    C21A C10A C11A . . 117.53(11) ?
    C21A C10A C9A . . 115.12(11) ?
    C11A C10A C9A . . 103.80(13) ?
    C21A C10A H10A . . 106.5 ?
    C11A C10A H10A . . 106.5 ?
    C9A C10A H10A . . 106.5 ?
    N1A C11A C10A . . 105.57(11) ?
    N1A C11A H11A . . 110.6 ?
    C10A C11A H11A . . 110.6 ?
    N1A C11A H11B . . 110.6 ?
    C10A C11A H11B . . 110.6 ?
    H11A C11A H11B . . 108.8 ?
    N1A C12A C20A . . 114.62(13) ?
    N1A C12A C13A . . 117.24(12) ?
    C20A C12A C13A . . 101.88(11) ?
    N1A C12A C9A . . 100.64(10) ?
    C20A C12A C9A . . 112.52(11) ?
    C13A C12A C9A . . 110.33(12) ?
    O4A C13A C14A . . 126.67(13) ?
    O4A C13A C12A . . 125.80(12) ?
    C14A C13A C12A . . 107.41(12) ?
    C19A C14A C15A . . 121.28(14) ?
    C19A C14A C13A . . 109.84(12) ?
    C15A C14A C13A . . 128.85(15) ?
    C16A C15A C14A . . 117.07(15) ?
    C16A C15A H15A . . 121.5 ?
    C14A C15A H15A . . 121.5 ?
    C15A C16A C17A . . 121.62(14) ?
    C15A C16A H16A . . 119.2 ?
    C17A C16A H16A . . 119.2 ?
    C16A C17A C18A . . 121.63(15) ?
    C16A C17A H17A . . 119.2 ?
    C18A C17A H17A . . 119.2 ?
    C19A C18A C17A . . 116.85(16) ?
    C19A C18A H18A . . 121.6 ?
    C17A C18A H18A . . 121.6 ?
    C18A C19A C14A . . 121.54(13) ?
    C18A C19A C20A . . 128.48(15) ?
    C14A C19A C20A . . 109.87(13) ?
    O5A C20A C19A . . 126.67(15) ?
    O5A C20A C12A . . 125.97(13) ?
    C19A C20A C12A . . 107.30(13) ?
    C22A C21A C26A . . 117.97(14) ?
    C22A C21A C10A . . 118.39(12) ?
    C26A C21A C10A . . 123.64(14) ?
    C23A C22A C21A . . 121.63(14) ?
    C23A C22A H22A . . 119.2 ?
    C21A C22A H22A . . 119.2 ?
    C24A C23A C22A . . 118.22(16) ?
    C24A C23A H23A . . 120.9 ?
    C22A C23A H23A . . 120.9 ?
    F1A C24A C25A . . 119.12(14) ?
    F1A C24A C23A . . 118.55(16) ?
    C25A C24A C23A . . 122.33(15) ?
    C24A C25A C26A . . 118.66(14) ?
    C24A C25A H25A . . 120.7 ?
    C26A C25A H25A . . 120.7 ?
    C25A C26A C21A . . 121.16(15) ?
    C25A C26A H26A . . 119.4 ?
    C21A C26A H26A . . 119.4 ?
    O2A C27A H27A . . 109.5 ?
    O2A C27A H27B . . 109.5 ?
    H27A C27A H27B . . 109.5 ?
    O2A C27A H27C . . 109.5 ?
    H27A C27A H27C . . 109.5 ?
    H27B C27A H27C . . 109.5 ?
    O3A C28A H28A . . 109.5 ?
    O3A C28A H28B . . 109.5 ?
    H28A C28A H28B . . 109.5 ?
    O3A C28A H28C . . 109.5 ?
    H28A C28A H28C . . 109.5 ?
    H28B C28A H28C . . 109.5 ?
    N1A C29A H29A . . 109.5 ?
    N1A C29A H29B . . 109.5 ?
    H29A C29A H29B . . 109.5 ?
    N1A C29A H29C . . 109.5 ?
    H29A C29A H29C . . 109.5 ?
    H29B C29A H29C . . 109.5 ?
    C4B O2B C27B . . 115.48(12) ?
    C5B O3B C28B . . 117.48(11) ?
    C12B N1B C29B . . 116.36(12) ?
    C12B N1B C11B . . 108.74(11) ?
    C29B N1B C11B . . 115.32(12) ?
    O1B C1B C2B . . 128.19(12) ?
    O1B C1B C9B . . 124.33(13) ?
    C2B C1B C9B . . 107.44(11) ?
    C7B C2B C3B . . 121.97(12) ?
    C7B C2B C1B . . 110.27(11) ?
    C3B C2B C1B . . 127.75(12) ?
    C4B C3B C2B . . 117.99(12) ?
    C4B C3B H3BA . . 121.0 ?
    C2B C3B H3BA . . 121.0 ?
    O2B C4B C3B . . 124.76(12) ?
    O2B C4B C5B . . 114.92(12) ?
    C3B C4B C5B . . 120.32(12) ?
    O3B C5B C6B . . 124.81(12) ?
    O3B C5B C4B . . 114.41(11) ?
    C6B C5B C4B . . 120.77(13) ?
    C5B C6B C7B . . 118.38(12) ?
    C5B C6B H6BA . . 120.8 ?
    C7B C6B H6BA . . 120.8 ?
    C2B C7B C6B . . 120.30(12) ?
    C2B C7B C8B . . 111.54(12) ?
    C6B C7B C8B . . 128.16(12) ?
    C7B C8B C9B . . 104.23(10) ?
    C7B C8B H8BA . . 110.9 ?
    C9B C8B H8BA . . 110.9 ?
    C7B C8B H8BB . . 110.9 ?
    C9B C8B H8BB . . 110.9 ?
    H8BA C8B H8BB . . 108.9 ?
    C1B C9B C8B . . 104.67(11) ?
    C1B C9B C10B . . 113.81(11) ?
    C8B C9B C10B . . 116.14(11) ?
    C1B C9B C12B . . 110.37(11) ?
    C8B C9B C12B . . 112.50(11) ?
    C10B C9B C12B . . 99.51(11) ?
    C21B C10B C11B . . 118.27(11) ?
    C21B C10B C9B . . 113.91(12) ?
    C11B C10B C9B . . 104.20(11) ?
    C21B C10B H10B . . 106.6 ?
    C11B C10B H10B . . 106.6 ?
    C9B C10B H10B . . 106.6 ?
    N1B C11B C10B . . 105.86(11) ?
    N1B C11B H11C . . 110.6 ?
    C10B C11B H11C . . 110.6 ?
    N1B C11B H11D . . 110.6 ?
    C10B C11B H11D . . 110.6 ?
    H11C C11B H11D . . 108.7 ?
    N1B C12B C20B . . 114.99(11) ?
    N1B C12B C13B . . 116.42(12) ?
    C20B C12B C13B . . 101.69(11) ?
    N1B C12B C9B . . 102.18(10) ?
    C20B C12B C9B . . 111.04(12) ?
    C13B C12B C9B . . 110.80(11) ?
    O4B C13B C14B . . 127.71(14) ?
    O4B C13B C12B . . 125.50(12) ?
    C14B C13B C12B . . 106.74(12) ?
    C19B C14B C15B . . 121.37(14) ?
    C19B C14B C13B . . 109.69(12) ?
    C15B C14B C13B . . 128.90(15) ?
    C14B C15B C16B . . 117.09(17) ?
    C14B C15B H15B . . 121.5 ?
    C16B C15B H15B . . 121.5 ?
    C17B C16B C15B . . 121.47(15) ?
    C17B C16B H16B . . 119.3 ?
    C15B C16B H16B . . 119.3 ?
    C18B C17B C16B . . 121.29(15) ?
    C18B C17B H17B . . 119.4 ?
    C16B C17B H17B . . 119.4 ?
    C17B C18B C19B . . 117.14(16) ?
    C17B C18B H18B . . 121.4 ?
    C19B C18B H18B . . 121.4 ?
    C14B C19B C18B . . 121.59(14) ?
    C14B C19B C20B . . 110.25(12) ?
    C18B C19B C20B . . 128.15(15) ?
    O5B C20B C19B . . 126.90(13) ?
    O5B C20B C12B . . 126.49(12) ?
    C19B C20B C12B . . 106.60(11) ?
    C22B C21B C26B . . 118.36(15) ?
    C22B C21B C10B . . 118.58(12) ?
    C26B C21B C10B . . 122.96(14) ?
    C23B C22B C21B . . 121.25(15) ?
    C23B C22B H22B . . 119.4 ?
    C21B C22B H22B . . 119.4 ?
    C24B C23B C22B . . 118.00(17) ?
    C24B C23B H23B . . 121.0 ?
    C22B C23B H23B . . 121.0 ?
    F1B C24B C25B . . 118.34(17) ?
    F1B C24B C23B . . 118.70(18) ?
    C25B C24B C23B . . 122.96(16) ?
    C24B C25B C26B . . 118.30(15) ?
    C24B C25B H25B . . 120.8 ?
    C26B C25B H25B . . 120.8 ?
    C25B C26B C21B . . 121.11(16) ?
    C25B C26B H26B . . 119.4 ?
    C21B C26B H26B . . 119.4 ?
    O2B C27B H27D . . 109.5 ?
    O2B C27B H27E . . 109.5 ?
    H27D C27B H27E . . 109.5 ?
    O2B C27B H27F . . 109.5 ?
    H27D C27B H27F . . 109.5 ?
    H27E C27B H27F . . 109.5 ?
    O3B C28B H28D . . 109.5 ?
    O3B C28B H28E . . 109.5 ?
    H28D C28B H28E . . 109.5 ?
    O3B C28B H28F . . 109.5 ?
    H28D C28B H28F . . 109.5 ?
    H28E C28B H28F . . 109.5 ?
    N1B C29B H29D . . 109.5 ?
    N1B C29B H29E . . 109.5 ?
    H29D C29B H29E . . 109.5 ?
    N1B C29B H29F . . 109.5 ?
    H29D C29B H29F . . 109.5 ?
    H29E C29B H29F . . 109.5 ?
    C30 O6 H1O6 . . 111.3(18) ?
    O6 C30 H30A . . 109.5 ?
    O6 C30 H30B . . 109.5 ?
    H30A C30 H30B . . 109.5 ?
    O6 C30 H30C . . 109.5 ?
    H30A C30 H30C . . 109.5 ?
    H30B C30 H30C . . 109.5 ?
loop_
    _geom_torsion_atom_site_label_1
    _geom_torsion_atom_site_label_2
    _geom_torsion_atom_site_label_3
    _geom_torsion_atom_site_label_4
    _geom_torsion_site_symmetry_1
    _geom_torsion_site_symmetry_2
    _geom_torsion_site_symmetry_3
    _geom_torsion_site_symmetry_4
    _geom_torsion
    _geom_torsion_publ_flag
    O1A C1A C2A C7A . . . . -172.47(15) ?
    C9A C1A C2A C7A . . . . 10.63(16) ?
    O1A C1A C2A C3A . . . . 8.6(3) ?
    C9A C1A C2A C3A . . . . -168.33(14) ?
    C7A C2A C3A C4A . . . . 0.3(2) ?
    C1A C2A C3A C4A . . . . 179.15(14) ?
    C27A O2A C4A C3A . . . . 3.5(2) ?
    C27A O2A C4A C5A . . . . -177.05(13) ?
    C2A C3A C4A O2A . . . . -178.90(13) ?
    C2A C3A C4A C5A . . . . 1.7(2) ?
    C28A O3A C5A C6A . . . . 16.5(2) ?
    C28A O3A C5A C4A . . . . -163.83(13) ?
    O2A C4A C5A O3A . . . . -1.07(19) ?
    C3A C4A C5A O3A . . . . 178.39(13) ?
    O2A C4A C5A C6A . . . . 178.61(13) ?
    C3A C4A C5A C6A . . . . -1.9(2) ?
    O3A C5A C6A C7A . . . . 179.75(14) ?
    C4A C5A C6A C7A . . . . 0.1(2) ?
    C3A C2A C7A C6A . . . . -2.1(2) ?
    C1A C2A C7A C6A . . . . 178.83(13) ?
    C3A C2A C7A C8A . . . . 178.17(13) ?
    C1A C2A C7A C8A . . . . -0.85(17) ?
    C5A C6A C7A C2A . . . . 1.9(2) ?
    C5A C6A C7A C8A . . . . -178.49(14) ?
    C2A C7A C8A C9A . . . . -9.12(17) ?
    C6A C7A C8A C9A . . . . 171.23(15) ?
    O1A C1A C9A C8A . . . . 167.21(15) ?
    C2A C1A C9A C8A . . . . -15.74(15) ?
    O1A C1A C9A C10A . . . . 37.81(19) ?
    C2A C1A C9A C10A . . . . -145.14(12) ?
    O1A C1A C9A C12A . . . . -73.47(19) ?
    C2A C1A C9A C12A . . . . 103.58(13) ?
    C7A C8A C9A C1A . . . . 14.71(15) ?
    C7A C8A C9A C10A . . . . 143.22(13) ?
    C7A C8A C9A C12A . . . . -104.13(13) ?
    C1A C9A C10A C21A . . . . 77.09(15) ?
    C8A C9A C10A C21A . . . . -46.31(18) ?
    C12A C9A C10A C21A . . . . -165.37(12) ?
    C1A C9A C10A C11A . . . . -153.05(11) ?
    C8A C9A C10A C11A . . . . 83.55(14) ?
    C12A C9A C10A C11A . . . . -35.51(13) ?
    C12A N1A C11A C10A . . . . 17.98(15) ?
    C29A N1A C11A C10A . . . . 150.38(13) ?
    C21A C10A C11A N1A . . . . 141.21(13) ?
    C9A C10A C11A N1A . . . . 12.82(14) ?
    C29A N1A C12A C20A . . . . 67.19(18) ?
    C11A N1A C12A C20A . . . . -161.56(12) ?
    C29A N1A C12A C13A . . . . -52.2(2) ?
    C11A N1A C12A C13A . . . . 79.06(15) ?
    C29A N1A C12A C9A . . . . -171.83(14) ?
    C11A N1A C12A C9A . . . . -40.58(14) ?
    C1A C9A C12A N1A . . . . 167.34(12) ?
    C8A C9A C12A N1A . . . . -77.04(14) ?
    C10A C9A C12A N1A . . . . 46.16(13) ?
    C1A C9A C12A C20A . . . . -70.19(15) ?
    C8A C9A C12A C20A . . . . 45.42(14) ?
    C10A C9A C12A C20A . . . . 168.62(11) ?
    C1A C9A C12A C13A . . . . 42.84(16) ?
    C8A C9A C12A C13A . . . . 158.46(11) ?
    C10A C9A C12A C13A . . . . -78.34(13) ?
    N1A C12A C13A O4A . . . . -32.5(2) ?
    C20A C12A C13A O4A . . . . -158.50(15) ?
    C9A C12A C13A O4A . . . . 81.81(18) ?
    N1A C12A C13A C14A . . . . 143.58(13) ?
    C20A C12A C13A C14A . . . . 17.63(14) ?
    C9A C12A C13A C14A . . . . -102.07(14) ?
    O4A C13A C14A C19A . . . . 165.60(15) ?
    C12A C13A C14A C19A . . . . -10.48(16) ?
    O4A C13A C14A C15A . . . . -12.3(3) ?
    C12A C13A C14A C15A . . . . 171.57(15) ?
    C19A C14A C15A C16A . . . . -0.5(2) ?
    C13A C14A C15A C16A . . . . 177.23(15) ?
    C14A C15A C16A C17A . . . . 0.7(2) ?
    C15A C16A C17A C18A . . . . -0.2(3) ?
    C16A C17A C18A C19A . . . . -0.6(2) ?
    C17A C18A C19A C14A . . . . 0.8(2) ?
    C17A C18A C19A C20A . . . . -174.99(15) ?
    C15A C14A C19A C18A . . . . -0.2(2) ?
    C13A C14A C19A C18A . . . . -178.36(14) ?
    C15A C14A C19A C20A . . . . 176.23(13) ?
    C13A C14A C19A C20A . . . . -1.90(17) ?
    C18A C19A C20A O5A . . . . 12.4(3) ?
    C14A C19A C20A O5A . . . . -163.70(15) ?
    C18A C19A C20A C12A . . . . -170.24(15) ?
    C14A C19A C20A C12A . . . . 13.61(16) ?
    N1A C12A C20A O5A . . . . 31.0(2) ?
    C13A C12A C20A O5A . . . . 158.67(15) ?
    C9A C12A C20A O5A . . . . -83.19(18) ?
    N1A C12A C20A C19A . . . . -146.33(12) ?
    C13A C12A C20A C19A . . . . -18.67(14) ?
    C9A C12A C20A C19A . . . . 99.47(13) ?
    C11A C10A C21A C22A . . . . 152.37(15) ?
    C9A C10A C21A C22A . . . . -84.84(17) ?
    C11A C10A C21A C26A . . . . -27.8(2) ?
    C9A C10A C21A C26A . . . . 94.95(17) ?
    C26A C21A C22A C23A . . . . 1.1(2) ?
    C10A C21A C22A C23A . . . . -179.15(14) ?
    C21A C22A C23A C24A . . . . 0.5(2) ?
    C22A C23A C24A F1A . . . . 177.43(15) ?
    C22A C23A C24A C25A . . . . -1.9(3) ?
    F1A C24A C25A C26A . . . . -177.74(15) ?
    C23A C24A C25A C26A . . . . 1.6(3) ?
    C24A C25A C26A C21A . . . . 0.1(2) ?
    C22A C21A C26A C25A . . . . -1.4(2) ?
    C10A C21A C26A C25A . . . . 178.84(15) ?
    O1B C1B C2B C7B . . . . -171.09(14) ?
    C9B C1B C2B C7B . . . . 10.90(15) ?
    O1B C1B C2B C3B . . . . 9.2(2) ?
    C9B C1B C2B C3B . . . . -168.79(14) ?
    C7B C2B C3B C4B . . . . 1.0(2) ?
    C1B C2B C3B C4B . . . . -179.30(14) ?
    C27B O2B C4B C3B . . . . 11.1(2) ?
    C27B O2B C4B C5B . . . . -169.22(13) ?
    C2B C3B C4B O2B . . . . -176.79(13) ?
    C2B C3B C4B C5B . . . . 3.6(2) ?
    C28B O3B C5B C6B . . . . 10.0(2) ?
    C28B O3B C5B C4B . . . . -171.30(13) ?
    O2B C4B C5B O3B . . . . -3.72(18) ?
    C3B C4B C5B O3B . . . . 175.95(13) ?
    O2B C4B C5B C6B . . . . 175.04(13) ?
    C3B C4B C5B C6B . . . . -5.3(2) ?
    O3B C5B C6B C7B . . . . -179.17(13) ?
    C4B C5B C6B C7B . . . . 2.2(2) ?
    C3B C2B C7B C6B . . . . -4.1(2) ?
    C1B C2B C7B C6B . . . . 176.18(13) ?
    C3B C2B C7B C8B . . . . 176.41(13) ?
    C1B C2B C7B C8B . . . . -3.30(16) ?
    C5B C6B C7B C2B . . . . 2.4(2) ?
    C5B C6B C7B C8B . . . . -178.24(14) ?
    C2B C7B C8B C9B . . . . -5.56(15) ?
    C6B C7B C8B C9B . . . . 175.01(14) ?
    O1B C1B C9B C8B . . . . 168.11(13) ?
    C2B C1B C9B C8B . . . . -13.78(14) ?
    O1B C1B C9B C10B . . . . 40.27(19) ?
    C2B C1B C9B C10B . . . . -141.62(12) ?
    O1B C1B C9B C12B . . . . -70.62(16) ?
    C2B C1B C9B C12B . . . . 107.49(12) ?
    C7B C8B C9B C1B . . . . 11.48(14) ?
    C7B C8B C9B C10B . . . . 137.88(12) ?
    C7B C8B C9B C12B . . . . -108.38(12) ?
    C1B C9B C10B C21B . . . . 78.01(15) ?
    C8B C9B C10B C21B . . . . -43.66(17) ?
    C12B C9B C10B C21B . . . . -164.63(11) ?
    C1B C9B C10B C11B . . . . -151.70(13) ?
    C8B C9B C10B C11B . . . . 86.63(15) ?
    C12B C9B C10B C11B . . . . -34.33(13) ?
    C12B N1B C11B C10B . . . . 15.16(17) ?
    C29B N1B C11B C10B . . . . 147.94(13) ?
    C21B C10B C11B N1B . . . . 141.35(13) ?
    C9B C10B C11B N1B . . . . 13.70(16) ?
    C29B N1B C12B C20B . . . . 70.02(17) ?
    C11B N1B C12B C20B . . . . -157.75(13) ?
    C29B N1B C12B C13B . . . . -48.74(17) ?
    C11B N1B C12B C13B . . . . 83.49(16) ?
    C29B N1B C12B C9B . . . . -169.60(12) ?
    C11B N1B C12B C9B . . . . -37.37(15) ?
    C1B C9B C12B N1B . . . . 163.49(10) ?
    C8B C9B C12B N1B . . . . -80.01(12) ?
    C10B C9B C12B N1B . . . . 43.56(12) ?
    C1B C9B C12B C20B . . . . -73.41(13) ?
    C8B C9B C12B C20B . . . . 43.09(14) ?
    C10B C9B C12B C20B . . . . 166.66(10) ?
    C1B C9B C12B C13B . . . . 38.82(14) ?
    C8B C9B C12B C13B . . . . 155.32(10) ?
    C10B C9B C12B C13B . . . . -81.11(12) ?
    N1B C12B C13B O4B . . . . -31.6(2) ?
    C20B C12B C13B O4B . . . . -157.37(16) ?
    C9B C12B C13B O4B . . . . 84.55(18) ?
    N1B C12B C13B C14B . . . . 145.98(13) ?
    C20B C12B C13B C14B . . . . 20.21(15) ?
    C9B C12B C13B C14B . . . . -97.87(13) ?
    O4B C13B C14B C19B . . . . 165.96(17) ?
    C12B C13B C14B C19B . . . . -11.55(18) ?
    O4B C13B C14B C15B . . . . -16.3(3) ?
    C12B C13B C14B C15B . . . . 166.19(17) ?
    C19B C14B C15B C16B . . . . 1.6(3) ?
    C13B C14B C15B C16B . . . . -175.89(17) ?
    C14B C15B C16B C17B . . . . -1.1(3) ?
    C15B C16B C17B C18B . . . . -0.8(3) ?
    C16B C17B C18B C19B . . . . 2.2(3) ?
    C15B C14B C19B C18B . . . . -0.2(3) ?
    C13B C14B C19B C18B . . . . 177.76(15) ?
    C15B C14B C19B C20B . . . . 179.10(15) ?
    C13B C14B C19B C20B . . . . -2.96(19) ?
    C17B C18B C19B C14B . . . . -1.8(3) ?
    C17B C18B C19B C20B . . . . 179.11(17) ?
    C14B C19B C20B O5B . . . . -162.86(17) ?
    C18B C19B C20B O5B . . . . 16.4(3) ?
    C14B C19B C20B C12B . . . . 16.38(18) ?
    C18B C19B C20B C12B . . . . -164.40(16) ?
    N1B C12B C20B O5B . . . . 30.7(2) ?
    C13B C12B C20B O5B . . . . 157.38(17) ?
    C9B C12B C20B O5B . . . . -84.71(19) ?
    N1B C12B C20B C19B . . . . -148.57(13) ?
    C13B C12B C20B C19B . . . . -21.86(16) ?
    C9B C12B C20B C19B . . . . 96.05(14) ?
    C11B C10B C21B C22B . . . . 149.87(13) ?
    C9B C10B C21B C22B . . . . -87.23(15) ?
    C11B C10B C21B C26B . . . . -33.80(19) ?
    C9B C10B C21B C26B . . . . 89.10(16) ?
    C26B C21B C22B C23B . . . . 1.6(2) ?
    C10B C21B C22B C23B . . . . 178.14(13) ?
    C21B C22B C23B C24B . . . . -0.9(2) ?
    C22B C23B C24B F1B . . . . 179.86(14) ?
    C22B C23B C24B C25B . . . . -0.5(2) ?
    F1B C24B C25B C26B . . . . -179.24(14) ?
    C23B C24B C25B C26B . . . . 1.1(2) ?
    C24B C25B C26B C21B . . . . -0.3(2) ?
    C22B C21B C26B C25B . . . . -1.0(2) ?
    C10B C21B C26B C25B . . . . -177.34(13) ?
loop_
    _geom_hbond_atom_site_label_D
    _geom_hbond_atom_site_label_H
    _geom_hbond_atom_site_label_A
    _geom_hbond_site_symmetry_A
    _geom_hbond_distance_DH
    _geom_hbond_distance_HA
    _geom_hbond_distance_DA
    _geom_hbond_angle_DHA
    _geom_hbond_publ_flag
    O6 H1O6 O4A . 0.97(3) 1.99(3) 2.9346(18) 164(3) yes
    C8A H8AA O5A . 0.99 2.43 3.088(2) 124 yes
    C8B H8BA O5B . 0.99 2.38 3.0960(19) 128 yes
    C26A H26A O5A 3_677 0.95 2.54 3.2430(18) 131 yes
    C27A H27A N1B 2_756 0.98 2.42 3.337(2) 155 yes
    C28A H28A O2B 3_777 0.98 2.50 3.3478(19) 145 yes
    C28B H28F O6 1_655 0.98 2.46 3.360(2) 153 yes
    C30 H30B F1A 3_667 0.98 2.53 3.307(2) 136 yes
_iucr_refine_instructions_details
;
TITL mo_ascns_0m in P2(1)/c (100K)
CELL 0.71073  14.6385  12.5099  26.2017  90.000  92.645  90.000
ZERR    4.00   0.0006   0.0006   0.0010   0.000   0.001   0.000
LATT  1
SYMM -X, 0.5+Y, 0.5-Z
SFAC C H N O F
UNIT 236 208 8 44 8
TEMP -173.000
SIZE 0.146 0.207 0.438
L.S. 10
BOND $H
FMAP 2 2 60
PLAN 20
OMIT -1 5 2
OMIT -1 5 1
OMIT 1 4 4
ACTA
CONF
WGHT      0.0784      0.9156
FVAR       0.25147
F1A   5    0.641239    0.506987    1.070560    11.00000    0.04725    0.03365 =
         0.04019    0.00952   -0.01371    0.00727
O1A   4    0.577123    0.752627    0.830013    11.00000    0.02074    0.02323 =
         0.02330   -0.00615    0.00174   -0.00281
O2A   4    0.909764    0.944212    0.811333    11.00000    0.01800    0.02757 =
         0.01979   -0.00080    0.00420   -0.00522
O3A   4    0.921787    1.054662    0.894239    11.00000    0.02002    0.02776 =
         0.02093   -0.00185   -0.00325   -0.00845
O4A   4    0.364552    0.829263    0.822069    11.00000    0.01888    0.02485 =
         0.02681    0.00215    0.00004   -0.00328
O5A   4    0.527438    1.129584    0.879614    11.00000    0.03394    0.02229 =
         0.03314   -0.00660    0.00601   -0.00229
N1A   3    0.406166    0.961806    0.916176    11.00000    0.01887    0.02267 =
         0.02289    0.00156    0.00671    0.00551
C1A   1    0.601379    0.821673    0.860358    11.00000    0.01532    0.01920 =
         0.01634   -0.00020    0.00119    0.00078
C2A   1    0.688481    0.878662    0.864434    11.00000    0.01427    0.01670 =
         0.01682   -0.00053    0.00026    0.00092
C3A   1    0.759493    0.875747    0.830261    11.00000    0.01655    0.01755 =
         0.01572   -0.00117    0.00070    0.00127
AFIX  43
H3AA  2    0.754877    0.832496    0.800452    11.00000   -1.20000
AFIX   0
C4A   1    0.836020    0.937159    0.841033    11.00000    0.01493    0.01890 =
         0.01710    0.00174    0.00092    0.00027
C5A   1    0.842412    0.999470    0.886933    11.00000    0.01686    0.01746 =
         0.01892    0.00110   -0.00300   -0.00247
C6A   1    0.771153    1.001355    0.920123    11.00000    0.01988    0.01894 =
         0.01788   -0.00292   -0.00161   -0.00039
AFIX  43
H6AA  2    0.775605    1.042862    0.950498    11.00000   -1.20000
AFIX   0
C7A   1    0.693118    0.941310    0.908051    11.00000    0.01539    0.01874 =
         0.01617   -0.00048    0.00052    0.00203
C8A   1    0.606740    0.932855    0.937413    11.00000    0.01792    0.02314 =
         0.01869   -0.00459    0.00209    0.00010
AFIX  23
H8AA  2    0.582038    1.004551    0.944888    11.00000   -1.20000
H8AB  2    0.618295    0.893853    0.969948    11.00000   -1.20000
AFIX   0
C9A   1    0.540293    0.869881    0.900934    11.00000    0.01467    0.02086 =
         0.01777   -0.00140    0.00308    0.00143
C10A  1    0.475567    0.789252    0.926122    11.00000    0.01638    0.02122 =
         0.01843   -0.00022    0.00238    0.00002
AFIX  13
H10A  2    0.450889    0.741404    0.898190    11.00000   -1.20000
AFIX   0
C11A  1    0.395326    0.858747    0.942226    11.00000    0.01951    0.02697 =
         0.02298    0.00439    0.00628    0.00396
AFIX  23
H11A  2    0.336220    0.825216    0.931581    11.00000   -1.20000
H11B  2    0.397602    0.868608    0.979752    11.00000   -1.20000
AFIX   0
C12A  1    0.466810    0.946578    0.874783    11.00000    0.01653    0.02027 =
         0.01988    0.00040    0.00410    0.00200
C13A  1    0.425490    0.895478    0.824794    11.00000    0.01559    0.01880 =
         0.02177    0.00276    0.00222    0.00200
C14A  1    0.469263    0.947637    0.781493    11.00000    0.01660    0.01965 =
         0.02155    0.00295    0.00227    0.00258
C15A  1    0.463054    0.920649    0.729594    11.00000    0.02142    0.02359 =
         0.02260    0.00166    0.00062    0.00458
AFIX  43
H15A  2    0.429354    0.860011    0.717650    11.00000   -1.20000
AFIX   0
C16A  1    0.508244    0.986296    0.696401    11.00000    0.02675    0.03049 =
         0.02256    0.00477    0.00395    0.00641
AFIX  43
H16A  2    0.504818    0.970683    0.660881    11.00000   -1.20000
AFIX   0
C17A  1    0.558604    1.074683    0.713862    11.00000    0.02621    0.02885 =
         0.03045    0.01184    0.00887    0.00423
AFIX  43
H17A  2    0.588793    1.117679    0.689956    11.00000   -1.20000
AFIX   0
C18A  1    0.565759    1.101545    0.765581    11.00000    0.02277    0.02004 =
         0.03278    0.00320    0.00407    0.00087
AFIX  43
H18A  2    0.600523    1.161415    0.777481    11.00000   -1.20000
AFIX   0
C19A  1    0.519499    1.036399    0.798949    11.00000    0.01794    0.01872 =
         0.02451    0.00125    0.00305    0.00372
C20A  1    0.509317    1.050310    0.854697    11.00000    0.01823    0.01913 =
         0.02664   -0.00038    0.00360    0.00272
C21A  1    0.520975    0.717330    0.966264    11.00000    0.01685    0.02102 =
         0.02036    0.00108    0.00211   -0.00067
C22A  1    0.563046    0.623958    0.950303    11.00000    0.02098    0.02432 =
         0.02319   -0.00294    0.00257   -0.00005
AFIX  43
H22A  2    0.563017    0.608160    0.914838    11.00000   -1.20000
AFIX   0
C23A  1    0.604907    0.553607    0.984875    11.00000    0.02484    0.02336 =
         0.03559   -0.00188    0.00022    0.00261
AFIX  43
H23A  2    0.633815    0.490487    0.973533    11.00000   -1.20000
AFIX   0
C24A  1    0.603483    0.577709    1.036291    11.00000    0.02359    0.02521 =
         0.02979    0.00690   -0.00397   -0.00060
C25A  1    0.564564    0.669759    1.053850    11.00000    0.02721    0.03062 =
         0.02205    0.00156    0.00123    0.00004
AFIX  43
H25A  2    0.565839    0.685311    1.089364    11.00000   -1.20000
AFIX   0
C26A  1    0.523380    0.739520    1.018696    11.00000    0.02532    0.02444 =
         0.02009   -0.00129    0.00337    0.00293
AFIX  43
H26A  2    0.496316    0.803499    1.030382    11.00000   -1.20000
AFIX   0
C27A  1    0.901605    0.885983    0.764041    11.00000    0.02392    0.02969 =
         0.01929   -0.00136    0.00678   -0.00355
AFIX 137
H27A  2    0.958499    0.892735    0.746005    11.00000   -1.50000
H27B  2    0.850750    0.915118    0.742732    11.00000   -1.50000
H27C  2    0.890005    0.810403    0.771147    11.00000   -1.50000
AFIX   0
C28A  1    0.941844    1.094282    0.944985    11.00000    0.02409    0.02239 =
         0.02489   -0.00464   -0.00770   -0.00321
AFIX 137
H28A  2    1.003064    1.126150    0.946828    11.00000   -1.50000
H28B  2    0.939564    1.035184    0.969445    11.00000   -1.50000
H28C  2    0.896586    1.148539    0.953300    11.00000   -1.50000
AFIX   0
C29A  1    0.321063    1.018140    0.904080    11.00000    0.02393    0.03321 =
         0.03376    0.00713    0.00923    0.01197
AFIX 137
H29A  2    0.334422    1.087315    0.888532    11.00000   -1.50000
H29B  2    0.288502    1.029638    0.935467    11.00000   -1.50000
H29C  2    0.282886    0.975451    0.880084    11.00000   -1.50000
AFIX   0
F1B   5    0.739585    0.846600    0.646016    11.00000    0.06915    0.03127 =
         0.04962    0.02268   -0.02303   -0.01411
O1B   4    0.701762    0.521131    0.862145    11.00000    0.01517    0.02506 =
         0.02264   -0.00267    0.00318   -0.00253
O2B   4    0.871925    0.802776    0.994464    11.00000    0.02224    0.02581 =
         0.01631   -0.00820    0.00235   -0.00082
O3B   4    1.015047    0.847620    0.945739    11.00000    0.01897    0.02031 =
         0.02119   -0.00470    0.00143   -0.00576
O4B   4    0.721544    0.275245    0.831322    11.00000    0.02279    0.02420 =
         0.03253   -0.00082    0.00065   -0.00546
O5B   4    1.019938    0.379455    0.874382    11.00000    0.01917    0.03130 =
         0.03052   -0.00250   -0.00089    0.00249
N1B   3    0.896997    0.331383    0.784648    11.00000    0.02279    0.01960 =
         0.01668   -0.00369    0.00274    0.00281
C1B   1    0.781160    0.545503    0.855905    11.00000    0.01472    0.01646 =
         0.01456    0.00122    0.00108    0.00036
C2B   1    0.837361    0.623005    0.884287    11.00000    0.01501    0.01469 =
         0.01444   -0.00063    0.00134   -0.00008
C3B   1    0.816859    0.676842    0.929468    11.00000    0.01474    0.01842 =
         0.01589   -0.00076    0.00247    0.00149
AFIX  43
H3BA  2    0.761010    0.664226    0.945544    11.00000   -1.20000
AFIX   0
C4B   1    0.880139    0.748345    0.949689    11.00000    0.01812    0.01653 =
         0.01384   -0.00196    0.00079    0.00238
C5B   1    0.961448    0.770970    0.923527    11.00000    0.01666    0.01565 =
         0.01642   -0.00007   -0.00146   -0.00176
C6B   1    0.981712    0.715009    0.879526    11.00000    0.01593    0.01671 =
         0.01593   -0.00004    0.00262   -0.00097
AFIX  43
H6BA  2    1.036786    0.728276    0.862787    11.00000   -1.20000
AFIX   0
C7B   1    0.919127    0.638933    0.860609    11.00000    0.01490    0.01492 =
         0.01422    0.00039    0.00141    0.00009
C8B   1    0.926860    0.566616    0.814715    11.00000    0.01557    0.01722 =
         0.01592   -0.00236    0.00322   -0.00254
AFIX  23
H8BA  2    0.983774    0.523854    0.817555    11.00000   -1.20000
H8BB  2    0.926364    0.608737    0.782716    11.00000   -1.20000
AFIX   0
C9B   1    0.841447    0.493605    0.815947    11.00000    0.01496    0.01530 =
         0.01547   -0.00224    0.00189   -0.00113
C10B  1    0.790194    0.471934    0.763576    11.00000    0.01837    0.01695 =
         0.01602   -0.00258    0.00039   -0.00199
AFIX  13
H10B  2    0.727500    0.446749    0.771328    11.00000   -1.20000
AFIX   0
C11B  1    0.840210    0.375369    0.741827    11.00000    0.03082    0.02526 =
         0.01747   -0.00656   -0.00248    0.00576
AFIX  23
H11C  2    0.795807    0.321314    0.728540    11.00000   -1.20000
H11D  2    0.878860    0.397846    0.713717    11.00000   -1.20000
AFIX   0
C12B  1    0.866205    0.375603    0.831799    11.00000    0.01649    0.01761 =
         0.01648   -0.00181    0.00181   -0.00029
C13B  1    0.783307    0.319359    0.855239    11.00000    0.01883    0.01768 =
         0.02214    0.00101    0.00327    0.00131
C14B  1    0.797728    0.326776    0.911965    11.00000    0.02619    0.01720 =
         0.02227    0.00273    0.00573    0.00329
C15B  1    0.735809    0.307754    0.949601    11.00000    0.03371    0.02520 =
         0.02983    0.00921    0.01154    0.00490
AFIX  43
H15B  2    0.675759    0.282432    0.941325    11.00000   -1.20000
AFIX   0
C16B  1    0.765724    0.327483    1.000067    11.00000    0.05182    0.02949 =
         0.02693    0.01099    0.01813    0.01371
AFIX  43
H16B  2    0.724784    0.316546    1.026675    11.00000   -1.20000
AFIX   0
C17B  1    0.854010    0.362748    1.012254    11.00000    0.05863    0.02764 =
         0.01843    0.00342    0.00220    0.01265
AFIX  43
H17B  2    0.871955    0.376348    1.046953    11.00000   -1.20000
AFIX   0
C18B  1    0.916528    0.378508    0.974734    11.00000    0.04051    0.02427 =
         0.02005    0.00061   -0.00436    0.00778
AFIX  43
H18B  2    0.977588    0.400204    0.983095    11.00000   -1.20000
AFIX   0
C19B  1    0.885843    0.361112    0.924182    11.00000    0.02888    0.01617 =
         0.01833    0.00189    0.00142    0.00593
C20B  1    0.937682    0.373454    0.877032    11.00000    0.01885    0.01803 =
         0.02003   -0.00272    0.00016    0.00191
C21B  1    0.777682    0.570450    0.730345    11.00000    0.02094    0.01812 =
         0.01483   -0.00225   -0.00169   -0.00345
C22B  1    0.701153    0.634584    0.736495    11.00000    0.02238    0.02021 =
         0.02152   -0.00163   -0.00192   -0.00244
AFIX  43
H22B  2    0.657632    0.614356    0.760500    11.00000   -1.20000
AFIX   0
C23B  1    0.687246    0.727813    0.708109    11.00000    0.03371    0.01844 =
         0.03342   -0.00019   -0.01120    0.00041
AFIX  43
H23B  2    0.634529    0.770782    0.712053    11.00000   -1.20000
AFIX   0
C24B  1    0.752297    0.755845    0.674117    11.00000    0.04711    0.02197 =
         0.02880    0.00983   -0.01659   -0.01240
C25B  1    0.829915    0.696461    0.667435    11.00000    0.03646    0.03486 =
         0.01915    0.00443   -0.00464   -0.01729
AFIX  43
H25B  2    0.873929    0.718667    0.644099    11.00000   -1.20000
AFIX   0
C26B  1    0.842274    0.603409    0.695611    11.00000    0.02423    0.03116 =
         0.01546   -0.00167   -0.00023   -0.00763
AFIX  43
H26B  2    0.895339    0.561211    0.691356    11.00000   -1.20000
AFIX   0
C27B  1    0.800006    0.767361    1.025513    11.00000    0.02568    0.03665 =
         0.01928   -0.00639    0.00670   -0.00017
AFIX 137
H27D  2    0.803052    0.806491    1.057949    11.00000   -1.50000
H27E  2    0.806873    0.690646    1.032225    11.00000   -1.50000
H27F  2    0.740814    0.780678    1.007640    11.00000   -1.50000
AFIX   0
C28B  1    1.090827    0.885406    0.917932    11.00000    0.02117    0.02371 =
         0.02910   -0.00315    0.00398   -0.00716
AFIX 137
H28D  2    1.119604    0.946019    0.936095    11.00000   -1.50000
H28E  2    1.069007    0.908230    0.883726    11.00000   -1.50000
H28F  2    1.135619    0.827771    0.914986    11.00000   -1.50000
AFIX   0
C29B  1    0.910460    0.216434    0.783559    11.00000    0.03066    0.02119 =
         0.02666   -0.00460    0.00225    0.00429
AFIX 137
H29D  2    0.949820    0.194808    0.813030    11.00000   -1.50000
H29E  2    0.939473    0.196485    0.751965    11.00000   -1.50000
H29F  2    0.851172    0.180422    0.784947    11.00000   -1.50000
AFIX   0
O6    4    0.222167    0.697719    0.866213    11.00000    0.04551    0.03224 =
         0.04092   -0.00337    0.01847   -0.00650
C30   1    0.211756    0.595964    0.843324    11.00000    0.03669    0.03436 =
         0.03456   -0.00080    0.00093    0.00343
AFIX 137
H30A  2    0.159055    0.559529    0.857172    11.00000   -1.50000
H30B  2    0.267090    0.553520    0.850632    11.00000   -1.50000
H30C  2    0.201899    0.604241    0.806286    11.00000   -1.50000
AFIX   0
H1O6  2    0.277111    0.733458    0.855272    11.00000    0.07159
HKLF 4
REM  mo_ascns_0m in P2(1)/c (100K)
REM R1 =  0.0490 for  10283 Fo > 4sig(Fo)  and  0.0736 for all  14094 data
REM    678 parameters refined using      0 restraints
END
REM Highest difference peak  0.401,  deepest hole -0.273,  1-sigma level  0.061
Q1    1   0.7024  0.6815  0.7218  11.00000  0.05    0.40
Q2    1   0.4670  0.9320  0.7600  11.00000  0.05    0.38
Q3    1   0.8050  0.5801  0.8783  11.00000  0.05    0.38
Q4    1   0.8369  0.9685  0.8622  11.00000  0.05    0.36
Q5    1   0.8600  0.4262  0.7204  11.00000  0.05    0.35
Q6    1   0.4864  0.9978  0.8625  11.00000  0.05    0.34
Q7    1   0.9257  0.7453  0.9404  11.00000  0.05    0.33
Q8    1   0.9651  0.7421  0.8996  11.00000  0.05    0.33
Q9    1   0.5151  1.0462  0.8210  11.00000  0.05    0.33
Q10   1   0.8807  0.6208  0.8772  11.00000  0.05    0.32
Q11   1   0.5664  0.8443  0.8796  11.00000  0.05    0.31
Q12   1   0.8210  0.6468  0.6799  11.00000  0.05    0.31
Q13   1   0.8074  0.5917  0.7197  11.00000  0.05    0.30
Q14   1   0.6836  0.9322  0.8792  11.00000  0.05    0.30
Q15   1   0.8459  0.7203  0.9398  11.00000  0.05    0.30
Q16   1   0.9617  1.0420  0.8812  11.00000  0.05    0.29
Q17   1   0.8042  1.0085  0.9017  11.00000  0.05    0.29
Q18   1   0.6925  0.8793  0.6621  11.00000  0.05    0.29
Q19   1   0.8244  0.6404  0.9015  11.00000  0.05    0.29
Q20   1   0.4391  0.8276  0.9409  11.00000  0.05    0.28
;
data_global
_journal_date_recd_electronic     2013-03-08
_journal_date_accepted     2013-04-11
_journal_name_full     'Acta Crystallographica, Section E'
_journal_year     2013
_journal_volume     69
_journal_issue      5
_journal_page_first     o746
_journal_page_last     o747
_journal_paper_category     QO
_journal_paper_doi     10.1107/S1600536813009987
_journal_coeditor_code     LH5596
_publ_contact_author_name     'Ibrahim Abdul Razak'
_publ_contact_author_address
;
X-ray Crystallography Unit
School of Physics
Universiti Sains Malaysia
11800 USM
Penang
Malaysia
;
_publ_contact_author_email     'arazaki@usm.my'
_publ_contact_author_fax     '6046579150'
_publ_contact_author_phone     '6046535306'
_publ_section_title
;\
4'-(4-Fluorophenyl)-1'-methyldispiro[indane-2,2'-pyrrolidine-3',2''-indane]-1,\
3,1''-trione methanol hemisolvate
;
loop_
    _publ_author_name
    _publ_author_footnote
    _publ_author_address
    'Ali, Mohamed Ashraf' .
;
Institute for Research in Molecular Medicine
Universiti Sains Malaysia
11800 USM
Penang
Malaysia
;
    'Manogaran, Elumalai' .
;
Faculty of Pharmaceutical Science,
UCSI (University College Sedaya International) University,
Kuala Lumpur,
Malaysia
;
    'Choon, Tan Soo ' .
;
Institute for Research in Molecular Medicine
Universiti Sains Malaysia
11800 USM
Penang
Malaysia
;
    'Rosli, Mohd Mustaqim' .
;
X-ray Crystallography Unit
School of Physics
Universiti Sains Malaysia
11800 USM
Penang
Malaysia
;
    'Razak, Ibrahim Abdul'
;
Thomson Reuters ResearcherID: A-5599-2009.
;
;
X-ray Crystallography Unit
School of Physics
Universiti Sains Malaysia
11800 USM
Penang
Malaysia
;
