# Supplementary material for: 4′-(4-Fluoro­phen­yl)-1′-methyl­dispiro­[indane-2,2′-pyrrolidine-3′,2′′-indane]-1,3,1′′-trione methanol hemisolvate
Source: Acta Crystallogr Sect E Struct Rep Online. 2013 Apr 17;69(Pt 5):o746–7. doi: 10.1107/S1600536813009987 (PMC3648276; doi:10.1107/S1600536813009987)
Supplement: Supplementary file 2 [file e-69-0o746-Isup2.hkl]

# 
# h,k,l, Fc-squared, Fo-squared, sigma(Fo-squared) and status flag 
# 
data_I
_shelx_title ' mo_ascns_0m in P2(1)/c (100K)' 
_shelx_refln_list_code          4 
_shelx_F_calc_maximum      396.28 
_exptl_crystal_F_000      2104.00 
_reflns_d_resolution_high  0.7056 
 
loop_ 
 _symmetry_equiv_pos_as_xyz 
 'x, y, z' 
 '-x, y+1/2, -z+1/2' 
 '-x, -y, -z' 
 'x, -y-1/2, z-1/2' 
 
_cell_length_a    14.6385 
_cell_length_b    12.5099 
_cell_length_c    26.2017 
_cell_angle_alpha  90.000 
_cell_angle_beta   92.645 
_cell_angle_gamma  90.000 
 
_shelx_F_squared_multiplier     1.000 
 
loop_ 
 _refln_index_h 
 _refln_index_k 
 _refln_index_l 
 _refln_F_squared_calc 
 _refln_F_squared_meas 
 _refln_F_squared_sigma 
 _refln_observed_status 
   1   0   0      339.18      340.38     13.31 o 
   2   0   0     3399.27     3891.19    123.50 o 
   3   0   0    73072.12    72546.90   1512.08 o 
   4   0   0      707.44      758.40     23.39 o 
   5   0   0     1412.98     1471.48     39.31 o 
   6   0   0     7865.16     7027.12    155.28 o 
   7   0   0      119.03      123.77     10.11 o 
   8   0   0       27.74       64.03      6.72 o 
   9   0   0      154.43      143.15      9.23 o 
  10   0   0     3209.72     3439.05     60.09 o 
  11   0   0       62.74       48.00      7.39 o 
  12   0   0      141.19      174.04     11.67 o 
  13   0   0     6118.61     5998.65    100.27 o 
  14   0   0       62.04       41.14     17.35 o 
  15   0   0      233.75      217.06     26.42 o 
  16   0   0     2099.33     1979.34    292.66 o 
  17   0   0        0.26       11.98     18.48 o 
  18   0   0      231.51      315.13     33.45 o 
  19   0   0      336.90      329.40     35.11 o 
  20   0   0      263.22      254.61     33.78 o 
   1   1   0     1723.12     1962.36     37.84 o 
   2   1   0     2657.06     2366.60     56.10 o 
   3   1   0      162.67      154.38      8.03 o 
   4   1   0      487.55      400.93     21.07 o 
   5   1   0     1418.52     1379.41     20.52 o 
   6   1   0      478.69      568.14     12.46 o 
   7   1   0     1900.21     2190.24     32.28 o 
   8   1   0     6413.84     6852.74     81.43 o 
   9   1   0      273.14      275.75     23.68 o 
  10   1   0     1499.47     1371.36     27.35 o 
  11   1   0       86.65       84.25      8.82 o 
  12   1   0        5.54       11.08      5.94 o 
  13   1   0     1512.73     1589.18     31.09 o 
  14   1   0      246.39      224.13     13.95 o 
  15   1   0     1012.52     1014.25     28.97 o 
  16   1   0      107.06      101.89     20.54 o 
  17   1   0      340.30      364.40     27.24 o 
  18   1   0      178.09      159.77     28.50 o 
  19   1   0       14.60       47.49     18.66 o 
  20   1   0       69.18       74.85     20.58 o 
   0   2   0      293.20      366.41     24.83 o 
   1   2   0    11790.55    10699.32    237.73 o 
   2   2   0     2680.59     2453.08     49.81 o 
   3   2   0        2.06       -0.15      3.34 o 
   4   2   0     4746.04     4703.82     75.05 o 
   5   2   0      747.15      714.79     17.91 o 
   6   2   0     1125.80     1013.53     27.79 o 
   7   2   0     3425.78     3351.41     51.65 o 
   8   2   0     1972.75     2098.44     36.52 o 
   9   2   0     1321.02     1312.71     27.16 o 
  10   2   0       77.14      118.22      9.04 o 
  11   2   0      371.21      310.55     13.81 o 
  12   2   0      604.22      612.01     27.27 o 
  13   2   0     5141.80     5037.93     90.69 o 
  14   2   0      444.64      463.93     19.47 o 
  15   2   0      175.60      200.47     15.55 o 
  16   2   0      514.08      451.90     21.71 o 
  17   2   0       23.34       28.17     15.76 o 
  18   2   0      238.42      244.98     46.99 o 
  19   2   0        0.29       11.82     17.19 o 
  20   2   0      323.20      290.14     28.64 o 
   2   3   0     1999.20     1989.35     44.90 o 
   3   3   0    30622.16    31183.60    472.97 o 
   4   3   0    15951.79    16121.35    241.81 o 
   5   3   0     5103.28     5343.12    102.00 o 
   6   3   0     2317.33     2747.83     43.71 o 
   7   3   0     3103.38     2909.50     46.89 o 
   8   3   0     1105.45     1151.15     23.87 o 
   9   3   0     1521.58     1829.10     34.06 o 
  10   3   0      328.62      283.50     15.74 o 
  11   3   0       45.45       30.45      7.88 o 
  12   3   0       14.14       -1.36      9.47 o 
  13   3   0       68.59       54.06     12.93 o 
  14   3   0     4483.15     4433.96     83.54 o 
  15   3   0        4.45       10.99      9.93 o 
  16   3   0      131.66      133.70     17.87 o 
  17   3   0     1430.51     1403.32     38.21 o 
  18   3   0        4.50      -15.34     15.34 o 
  19   3   0        7.14       23.68     17.62 o 
  20   3   0        0.19      -17.06     17.06 o 
   0   4   0    10254.01    10740.27    351.39 o 
   2   4   0     7567.23     7394.15    385.11 o 
   3   4   0      212.81      179.29     13.28 o 
   4   4   0     5006.01     5365.48     86.36 o 
   5   4   0      641.57      557.72     14.99 o 
   6   4   0     4507.17     4660.99     77.82 o 
   7   4   0     1970.04     2218.27     39.59 o 
   8   4   0      470.06      471.33     20.02 o 
   9   4   0      839.97      974.63     26.79 o 
  10   4   0      523.32      490.79     20.57 o 
  11   4   0     1314.17     1398.95     35.95 o 
  12   4   0      264.89      298.64     21.97 o 
  13   4   0     1122.07     1225.21     41.30 o 
  14   4   0       36.32       63.08     15.57 o 
  15   4   0        3.52      -15.49     15.49 o 
  16   4   0      209.21      241.10     36.82 o 
  17   4   0      108.81      101.53     17.10 o 
  18   4   0       23.53       24.56     12.91 o 
  19   4   0      181.90      201.33     18.58 o 
  20   4   0      122.22       85.21     21.34 o 
   3   5   0     3323.83     3266.22    137.82 o 
   4   5   0      600.29      834.32     32.69 o 
   5   5   0     6593.06     6632.31    106.79 o 
   6   5   0     4052.59     4368.01     75.38 o 
   7   5   0     2034.38     2279.82     38.70 o 
   8   5   0        0.03       -1.79      4.95 o 
   9   5   0       90.45      113.11     12.25 o 
  10   5   0     2948.48     3039.49     69.06 o 
  11   5   0     1348.19     1497.76     38.41 o 
  12   5   0      225.83      229.71     19.66 o 
  13   5   0        0.58      -10.05     15.90 o 
  14   5   0       24.63       38.42     13.77 o 
  15   5   0        4.81       -4.91     13.38 o 
  16   5   0       59.61       29.22     27.93 o 
  17   5   0        0.04       -4.59     12.14 o 
  18   5   0       64.59       95.41     20.15 o 
  19   5   0       66.78       80.10     16.76 o 
   0   6   0      247.98      238.76     34.19 o 
   1   6   0      293.92      390.09     29.02 o 
   2   6   0    12562.99    12890.40    300.43 o 
   3   6   0      185.22      147.38     20.24 o 
   4   6   0       36.20       54.57     10.60 o 
   5   6   0     1096.22     1198.39     36.91 o 
   6   6   0     3415.38     3604.93     63.46 o 
   7   6   0      226.10      220.60     12.76 o 
   8   6   0     3428.31     3480.42     65.26 o 
   9   6   0        4.45        2.95      5.55 o 
  10   6   0        0.35       -7.13      7.13 o 
  11   6   0       39.36       43.87     13.64 o 
  12   6   0        0.00        6.22     10.62 o 
  13   6   0       14.99       24.76     11.84 o 
  14   6   0       91.16       92.51     17.85 o 
  15   6   0      319.11      338.39     24.82 o 
  16   6   0       13.34       -2.28     14.63 o 
  17   6   0       10.56        9.89     16.51 o 
  18   6   0       45.89       50.86     14.92 o 
  19   6   0        0.00      -11.64     15.57 o 
   1   7   0     1171.64     1368.42     96.76 o 
   2   7   0       34.65       59.58     16.06 o 
   3   7   0      436.92      424.40     31.03 o 
   4   7   0      691.68      694.04     30.65 o 
   5   7   0     1151.04     1347.71     38.55 o 
   6   7   0      669.30      749.02     26.48 o 
   7   7   0       74.31       69.33      8.99 o 
   8   7   0     1197.96     1208.89     37.01 o 
   9   7   0     2042.30     2024.75     46.44 o 
  10   7   0      109.30      142.20     15.88 o 
  11   7   0     1127.68     1048.49     47.34 o 
  12   7   0        5.09       17.07     16.11 o 
  13   7   0      618.15      588.87     42.56 o 
  14   7   0        0.73       12.91     18.56 o 
  15   7   0      241.45      270.97     37.32 o 
  16   7   0      118.44       78.06     31.30 o 
  17   7   0       26.49       55.08     29.88 o 
  18   7   0      145.87      174.29     40.20 o 
  19   7   0       42.76       61.38     35.21 o 
   0   8   0     2325.78     2063.07    105.74 o 
   1   8   0      402.02      449.09     35.35 o 
   2   8   0      278.11      252.54     36.86 o 
   3   8   0      443.15      441.03     33.81 o 
   4   8   0       56.83       30.76     14.02 o 
   5   8   0     1347.16     1482.90     48.95 o 
   6   8   0     1135.93     1164.97     44.73 o 
   7   8   0     3988.10     3847.08    147.11 o 
   8   8   0       38.55       35.76     25.52 o 
   9   8   0       38.71       19.56      8.12 o 
  10   8   0     1024.21      882.26     32.03 o 
  11   8   0       84.96       58.66     15.81 o 
  12   8   0      323.18      301.71     28.10 o 
  13   8   0       26.75       47.01     42.03 o 
  14   8   0      135.66      117.53     23.74 o 
  15   8   0      977.44     1077.14     56.30 o 
  16   8   0       92.18       84.58     30.08 o 
  17   8   0        3.47        0.11     26.06 o 
  18   8   0       83.03       71.75     31.40 o 
   1   9   0     1260.14     1337.04     49.24 o 
   2   9   0     2151.63     2280.31     67.62 o 
   3   9   0     2912.42     2915.96     94.32 o 
   4   9   0      654.19      581.99     94.36 o 
   5   9   0     4521.61     4705.12    110.61 o 
   6   9   0      392.63      429.48     43.51 o 
   7   9   0      345.46      432.45     37.57 o 
   8   9   0     1297.41     1315.52     60.20 o 
   9   9   0      119.83      107.68     23.31 o 
  10   9   0      395.63      383.01     64.98 o 
  11   9   0      191.95      158.04     48.74 o 
  12   9   0      496.31      480.64     27.12 o 
  13   9   0      481.33      459.01     33.22 o 
  14   9   0      349.24      368.54     30.57 o 
  15   9   0       63.64       76.25     20.55 o 
  16   9   0      204.07      330.11     33.21 o 
  17   9   0      104.59      107.51     28.91 o 
   0  10   0      996.40     1099.27     80.93 o 
   1  10   0      418.56      448.98     38.76 o 
   2  10   0     1026.55     1029.93     45.41 o 
   3  10   0       79.57       53.25     25.04 o 
   4  10   0      164.94      118.62     19.30 o 
   5  10   0      469.94      476.92     33.38 o 
   6  10   0      832.30      855.30     41.55 o 
   7  10   0       73.73       77.24     21.59 o 
   8  10   0      132.02      164.51     26.96 o 
   9  10   0        1.34       12.44     20.43 o 
  10  10   0     1128.87     1000.59    102.13 o 
  11  10   0       36.22      -12.37     31.74 o 
  12  10   0        8.16       -9.54     33.80 o 
  13  10   0       60.23      105.71     47.31 o 
  14  10   0      329.99      439.07     76.63 o 
  15  10   0      544.85      493.94     83.10 o 
  16  10   0        4.07       47.83     45.99 o 
   1  11   0      705.27      682.31     43.49 o 
   2  11   0       96.48       62.59     19.29 o 
   3  11   0      116.06      101.92     20.90 o 
   4  11   0      584.44      508.50     36.13 o 
   5  11   0      954.94      902.72     45.05 o 
   6  11   0      191.01      248.70     25.93 o 
   7  11   0     2022.84     1958.14    201.81 o 
   8  11   0        0.74        2.99     17.83 o 
   9  11   0      955.41      897.29    101.82 o 
  10  11   0       81.24        3.52     34.26 o 
  11  11   0      375.47      353.57     69.58 o 
  12  11   0      597.30      467.21     76.99 o 
  13  11   0       29.78       21.98     40.60 o 
  14  11   0      558.03      612.03     92.66 o 
  15  11   0      136.35      152.11     58.27 o 
  16  11   0        1.79       28.93     47.04 o 
   0  12   0     1326.83     1219.70     66.56 o 
   1  12   0      183.51      216.52     28.12 o 
   2  12   0     1301.74     1231.45     62.93 o 
   3  12   0      176.70      112.38     22.59 o 
   4  12   0      267.43      344.30     32.56 o 
   5  12   0     2873.13     2925.23    108.50 o 
   6  12   0      164.21      176.02     25.68 o 
   7  12   0        4.06       28.83     20.77 o 
   8  12   0       24.80       18.48     20.10 o 
   9  12   0       62.93       63.25     40.75 o 
  10  12   0      365.53      403.56     71.68 o 
  11  12   0        1.23        2.73     34.67 o 
  12  12   0       18.47        2.38     36.00 o 
  13  12   0      439.09      588.14     90.57 o 
  14  12   0       35.32       26.65     45.74 o 
  15  12   0      144.82      328.30     75.48 o 
   1  13   0      228.67      187.04     24.41 o 
   2  13   0       28.04       23.77     18.51 o 
   3  13   0      362.68      434.18     38.00 o 
   4  13   0       11.51       -8.02     16.58 o 
   5  13   0       93.00      109.47     22.45 o 
   6  13   0     1581.04     1728.50     65.01 o 
   7  13   0        1.95       22.49     21.95 o 
   8  13   0        6.61       44.35     23.64 o 
   9  13   0      397.15      491.37     80.32 o 
  10  13   0      273.31      378.41     74.87 o 
  11  13   0       17.80       22.12     42.45 o 
  12  13   0       46.15       48.52     47.62 o 
  13  13   0      221.15      120.19     55.27 o 
   0  14   0       35.05       30.92     24.80 o 
   1  14   0      123.20      115.80     22.04 o 
   2  14   0      142.63      148.87     23.55 o 
   3  14   0      177.24      149.96     27.08 o 
   4  14   0        6.14       35.78     22.11 o 
   5  14   0      502.75      541.27     51.58 o 
   6  14   0      392.89      455.07     38.98 o 
   7  14   0       45.35       34.19     29.32 o 
   8  14   0       72.60       93.88     47.36 o 
   9  14   0      333.81      485.97     83.27 o 
  10  14   0       47.77       65.44     47.14 o 
  11  14   0      192.94      142.42     57.95 o 
  12  14   0        0.03       16.20     44.93 o 
   1  15   0       85.88      138.38     24.79 o 
   2  15   0       50.82       66.93     20.41 o 
   3  15   0       43.15       60.66     20.38 o 
   4  15   0      344.60      329.99     36.53 o 
   5  15   0       76.04       62.25     26.43 o 
   6  15   0        5.11        2.90     19.06 o 
   7  15   0       19.49      101.04     46.96 o 
   8  15   0      270.87      162.46     59.56 o 
   9  15   0       66.99       39.89     43.67 o 
  10  15   0      202.04      298.31     72.99 o 
   0  16   0     2861.99     2709.60    117.40 o 
   1  16   0       55.42       53.42     21.51 o 
   2  16   0      173.56      156.11     26.68 o 
   3  16   0      815.27      876.03     56.96 o 
   4  16   0      573.49      583.18     42.67 o 
   5  16   0       30.71       26.45     20.20 o 
   6  16   0       48.74       57.26     30.83 o 
   7  16   0       13.91       14.43     40.03 o 
   8  16   0        0.09        0.71     39.89 o 
   1  17   0      303.91      296.77     34.42 o 
   2  17   0      187.85      281.22     34.20 o 
   3  17   0      260.57      342.04     35.77 o 
   4  17   0        2.80      -18.05     19.35 o 
   5  17   0       75.30      119.61     26.21 o 
 -20   1   1      651.80      641.26     45.08 o 
 -19   1   1      158.62      153.71     22.89 o 
 -18   1   1      420.59      365.41     28.44 o 
 -17   1   1      495.85      499.12     31.01 o 
 -16   1   1      229.00      257.92     23.21 o 
 -15   1   1       12.40       17.32      8.86 o 
 -14   1   1      719.65      672.30     21.67 o 
 -13   1   1     3588.33     3453.18     53.30 o 
 -12   1   1     1276.34     1203.21     23.41 o 
 -11   1   1      879.80      959.86     19.69 o 
 -10   1   1      102.69      114.36     13.59 o 
  -9   1   1      132.71      172.60      9.32 o 
  -8   1   1      991.31      937.06     15.99 o 
  -7   1   1      953.81     1051.50     17.79 o 
  -6   1   1      255.00      220.41      9.11 o 
  -5   1   1       17.47       47.12      4.90 o 
  -4   1   1      205.68      294.73     11.82 o 
  -3   1   1      688.22      741.24     17.76 o 
  -2   1   1     1284.73     1236.83     31.77 o 
  -1   1   1    15875.52    15784.65    343.35 o 
   0   1   1     1060.40     1199.91     42.29 o 
   1   1   1     1464.11     1365.16     48.88 o 
   2   1   1    16069.36    15888.19    347.47 o 
   3   1   1      546.58      573.90     38.52 o 
   4   1   1      246.47      252.36     12.12 o 
   5   1   1    10536.88    11044.30    124.66 o 
   6   1   1        0.12        0.07      3.00 o 
   7   1   1      789.26      833.62     26.23 o 
   8   1   1       20.26       63.00      6.72 o 
   9   1   1      772.52      887.97     21.58 o 
  10   1   1      387.96      349.73     16.68 o 
  11   1   1       78.70       65.07      8.20 o 
  12   1   1       12.77       28.93      7.34 o 
  13   1   1        0.37        0.88      6.71 o 
  14   1   1      871.67      831.80     27.00 o 
  15   1   1      322.87      308.13     28.92 o 
  16   1   1        5.67      -15.77     16.69 o 
  17   1   1       16.28       -5.59     14.34 o 
  18   1   1       11.50       15.30     16.15 o 
  19   1   1       27.44      -10.79     16.20 o 
  20   1   1      638.25      656.73     38.69 o 
 -20   2   1        4.91       -4.98     17.96 o 
 -19   2   1      724.86      709.58     39.27 o 
 -18   2   1       62.55       32.07     16.85 o 
 -17   2   1      418.91      436.53     29.45 o 
 -16   2   1      106.93       97.63     12.75 o 
 -15   2   1     1385.73     1286.47     58.24 o 
 -14   2   1      870.67      832.37     26.40 o 
 -13   2   1      741.48      668.16     22.32 o 
 -12   2   1      143.18      158.38     14.33 o 
 -11   2   1      318.10      346.92     15.63 o 
 -10   2   1      991.14     1018.13     28.03 o 
  -9   2   1      396.08      450.34     15.39 o 
  -8   2   1     7950.50     8305.65    117.09 o 
  -7   2   1     4146.66     4166.81     61.95 o 
  -6   2   1       27.07       18.67      5.05 o 
  -5   2   1     5020.85     4830.40     91.78 o 
  -4   2   1     4099.42     4017.14     76.72 o 
  -3   2   1    32322.76    33515.36    496.09 o 
  -2   2   1     8280.56     8010.66    123.53 o 
  -1   2   1     3123.99     3305.67     79.97 o 
   0   2   1    19267.93    18879.18    585.41 o 
   1   2   1     6422.67     5715.16    130.88 o 
   2   2   1    18243.62    17699.20    389.11 o 
   3   2   1    11390.62    11543.55    217.40 o 
   4   2   1      605.87      585.03     23.13 o 
   5   2   1     8706.39     9128.07    165.30 o 
   6   2   1     4529.16     4767.05     79.02 o 
   7   2   1       27.03       37.63      5.76 o 
   8   2   1     2279.39     2203.20     37.97 o 
   9   2   1       34.51       61.29      9.64 o 
  10   2   1     1748.31     1765.69     31.43 o 
  11   2   1      308.45      355.75     14.83 o 
  12   2   1      910.84      868.25     25.00 o 
  13   2   1     1934.63     1885.05     44.61 o 
  14   2   1     1736.71     1732.84     37.09 o 
  15   2   1      244.17      254.38     17.66 o 
  16   2   1      117.34      154.11     14.56 o 
  17   2   1      130.35      117.04     19.05 o 
  18   2   1      302.11      309.36     26.28 o 
  19   2   1        4.85       13.36     21.04 o 
  20   2   1      350.58      390.38     31.88 o 
 -20   3   1      349.12      326.58     29.58 o 
 -19   3   1      302.70      292.56     27.69 o 
 -18   3   1        1.34        3.29     16.27 o 
 -17   3   1        3.56       -3.23     10.41 o 
 -16   3   1      238.65      265.97     18.13 o 
 -15   3   1      125.65      115.91     13.62 o 
 -14   3   1      235.02      247.23     18.87 o 
 -13   3   1       12.35       -1.87     11.97 o 
 -12   3   1     2440.99     2374.27     50.38 o 
 -11   3   1      203.87      213.81     14.84 o 
 -10   3   1     2250.58     2281.61     46.60 o 
  -9   3   1      268.47      234.73     15.90 o 
  -8   3   1     1836.68     1753.37     31.66 o 
  -7   3   1       61.35       75.87      7.98 o 
  -6   3   1     4235.29     4126.35     69.51 o 
  -5   3   1     9290.32     9134.51    168.23 o 
  -4   3   1     8240.49     8544.96    154.19 o 
  -3   3   1      576.80      504.32     17.19 o 
  -2   3   1      109.60      110.79      9.81 o 
  -1   3   1    12414.80    12259.07    389.48 o 
   0   3   1    13177.81    13242.78    297.94 o 
   1   3   1     1110.55     1030.04     40.40 o 
   2   3   1    24708.96    23902.55    429.61 o 
   3   3   1    27677.32    27410.43    478.40 o 
   4   3   1     2643.17     2451.43     42.07 o 
   5   3   1     7484.62     7345.70    254.88 o 
   6   3   1     4983.28     5224.54     76.19 o 
   7   3   1       35.98       66.51      8.62 o 
   8   3   1     1164.32     1288.98     23.48 o 
   9   3   1      177.41      185.13     10.91 o 
  10   3   1      871.58      849.79     25.57 o 
  11   3   1        9.99       15.41      7.73 o 
  12   3   1       98.21      108.97     11.69 o 
  13   3   1       10.86       18.11     10.67 o 
  14   3   1       10.19        8.99     11.33 o 
  15   3   1      378.07      372.52     39.91 o 
  16   3   1      294.16      306.73     23.29 o 
  17   3   1      663.92      674.96     27.21 o 
  18   3   1      223.75      266.95     22.72 o 
  19   3   1      112.89      102.97     21.43 o 
  20   3   1       79.05       88.55     21.14 o 
 -20   4   1       32.97       28.75     19.78 o 
 -19   4   1       11.40        7.80     17.42 o 
 -18   4   1       79.12       58.59     14.06 o 
 -17   4   1       60.51       34.29     13.61 o 
 -16   4   1       40.11       41.86     13.26 o 
 -15   4   1       40.66       55.96     19.50 o 
 -14   4   1     3824.44     3786.05     88.23 o 
 -13   4   1        7.69        8.34     12.55 o 
 -12   4   1      204.38      206.99     19.15 o 
 -11   4   1      289.28      331.05     28.20 o 
 -10   4   1      378.45      359.57     17.99 o 
  -9   4   1      487.77      630.23     21.21 o 
  -8   4   1      641.03      807.53     23.03 o 
  -7   4   1     1111.63     1117.37     41.95 o 
  -6   4   1     4456.56     5004.37     82.67 o 
  -5   4   1      649.19      619.47     30.29 o 
  -4   4   1     1169.62     1253.92     44.92 o 
  -3   4   1      512.30      652.17     22.62 o 
  -2   4   1     7196.11     7250.35    173.01 o 
   0   4   1     2843.00     2690.62     74.91 o 
   1   4   1     4183.52     4102.03    104.39 o 
   2   4   1       51.65       98.23     13.06 o 
   3   4   1     1110.28     1186.92     34.22 o 
   4   4   1      306.82      272.03     10.30 o 
   5   4   1     2142.31     2487.46     38.75 o 
   6   4   1      522.35      633.44     72.23 o 
   7   4   1     6030.05     6749.68    109.96 o 
   8   4   1      267.89      235.21     11.90 o 
   9   4   1       74.59       75.10     10.99 o 
  10   4   1       18.10       14.23      8.58 o 
  11   4   1       13.64        4.41      9.23 o 
  12   4   1     1696.79     1639.30     41.20 o 
  13   4   1     1623.36     1755.17     51.08 o 
  14   4   1       95.28       73.86     16.34 o 
  15   4   1        6.81       14.47     14.81 o 
  16   4   1      408.50      409.86     27.20 o 
  17   4   1      673.51      664.45     27.38 o 
  18   4   1      695.43      735.82     34.51 o 
  19   4   1       45.87       23.01     13.04 o 
  20   4   1        1.26      -15.77     16.75 o 
 -19   5   1       89.56       97.99     23.44 o 
 -18   5   1       60.34       44.74     15.40 o 
 -17   5   1       79.25       92.89     18.92 o 
 -16   5   1       11.55       -5.84     15.67 o 
 -15   5   1      370.76      328.23     64.08 o 
 -14   5   1      137.07      163.76     22.37 o 
 -13   5   1       12.75       44.15     18.47 o 
 -12   5   1      687.39      648.84     42.60 o 
 -11   5   1     4099.52     4052.67     87.42 o 
 -10   5   1      200.98      169.76     23.35 o 
  -9   5   1      373.23      415.28     21.52 o 
  -8   5   1        0.06        5.35      5.56 o 
  -7   5   1        0.06        1.29      4.74 o 
  -6   5   1      180.79      153.62     11.92 o 
  -5   5   1       19.53       47.64     10.78 o 
  -4   5   1     6027.89     6402.51    121.48 o 
  -3   5   1      607.52      724.74     44.24 o 
  -2   5   1     5521.00     4208.16    160.47 o 
   0   5   1     1003.32      563.22     40.45 o 
   1   5   1    10058.40     6777.20    238.26 o 
   2   5   1       74.51       57.85     15.08 o 
   3   5   1     5480.57     5591.53    141.72 o 
   4   5   1     2547.62     2525.46    179.90 o 
   5   5   1      361.62      327.74     12.22 o 
   6   5   1        1.74       -1.58      4.60 o 
   7   5   1     3740.78     3787.93     58.71 o 
   8   5   1      102.50      140.57      9.10 o 
   9   5   1      205.73      217.09     13.38 o 
  10   5   1       41.37       74.98     12.25 o 
  11   5   1      116.90      168.85     14.56 o 
  12   5   1      640.13      669.72     29.81 o 
  13   5   1        5.43        1.80     11.97 o 
  14   5   1       34.42       34.61     15.89 o 
  15   5   1        1.77      -12.57     12.57 o 
  16   5   1       13.00       19.83     16.54 o 
  17   5   1        1.22        7.99     17.63 o 
  18   5   1        1.58       10.15     25.18 o 
  19   5   1       45.09       63.50     27.67 o 
 -19   6   1       65.25       40.37     19.01 o 
 -18   6   1      247.68      263.48     37.90 o 
 -17   6   1      179.12      208.51     25.42 o 
 -16   6   1     1038.32     1147.49     49.34 o 
 -15   6   1      282.98      286.23     29.36 o 
 -14   6   1      250.17      283.59     30.01 o 
 -13   6   1        1.94       -2.10     10.74 o 
 -12   6   1     2780.99     2571.38     86.30 o 
 -11   6   1     1107.66     1179.55     38.02 o 
 -10   6   1     1136.54     1301.53     31.95 o 
  -9   6   1      303.68      357.89     34.77 o 
  -8   6   1     2283.58     2372.65     48.47 o 
  -7   6   1      320.80      380.83     15.84 o 
  -6   6   1       80.05       82.29     16.74 o 
  -5   6   1      118.36      210.91     19.51 o 
  -4   6   1      178.74      203.01     16.78 o 
  -3   6   1      263.63      263.69     19.14 o 
  -2   6   1      187.32      246.40     31.20 o 
  -1   6   1    11518.66    11857.34    280.93 o 
   0   6   1     2351.75     2454.87     84.49 o 
   1   6   1     2969.01     2993.25     72.27 o 
   2   6   1       91.28      111.37     14.17 o 
   3   6   1     3956.02     4112.70    109.96 o 
   4   6   1       98.94      143.65     14.91 o 
   5   6   1       19.82        6.13      5.90 o 
   6   6   1      349.61      396.29     19.62 o 
   7   6   1       26.47       23.85      6.72 o 
   8   6   1      994.39     1085.34     28.85 o 
   9   6   1     1208.56     1286.84     26.54 o 
  10   6   1      316.79      280.85     13.90 o 
  11   6   1       35.97       44.93      9.52 o 
  12   6   1      419.76      405.04     37.84 o 
  13   6   1      176.06      131.72     15.79 o 
  14   6   1      169.73      165.33     20.63 o 
  15   6   1        1.33        4.98     12.89 o 
  16   6   1      121.49       86.05     18.99 o 
  17   6   1      101.23       86.86     37.53 o 
  18   6   1      142.27      146.80     39.15 o 
  19   6   1      282.38      330.94     34.84 o 
 -19   7   1       46.59       60.61     35.55 o 
 -18   7   1      477.89      545.98     36.04 o 
 -17   7   1        7.63       -7.29     24.95 o 
 -16   7   1      101.34      109.98     32.29 o 
 -15   7   1      185.45      177.78     28.57 o 
 -14   7   1     1085.81     1054.84     54.20 o 
 -13   7   1      569.07      539.91     40.10 o 
 -12   7   1       43.65       63.97     18.91 o 
 -11   7   1      159.88      176.54     23.11 o 
 -10   7   1       83.88       65.27     12.83 o 
  -9   7   1     4054.22     4010.54     87.76 o 
  -8   7   1        3.44        8.53      7.15 o 
  -7   7   1      743.19      790.66     24.83 o 
  -6   7   1       64.98       51.43     14.75 o 
  -5   7   1     7461.91     7777.07    130.79 o 
  -4   7   1     1403.05     1462.17     45.37 o 
  -3   7   1     1044.66     1143.63     39.66 o 
  -2   7   1     3021.16     1098.29     69.12 o 
  -1   7   1     4235.46     4620.80    128.41 o 
   0   7   1     2453.09     2426.48     79.64 o 
   1   7   1     1111.13     1121.73     50.81 o 
   2   7   1     2615.60     2960.59     74.41 o 
   3   7   1     6889.14     7420.97    185.45 o 
   4   7   1     7566.45     8045.19    164.24 o 
   5   7   1       10.82        1.03     11.54 o 
   6   7   1      135.73      144.38     21.63 o 
   7   7   1       81.63       94.20     11.67 o 
   8   7   1     1617.99     1681.51     58.40 o 
   9   7   1     1871.28     1983.74     44.36 o 
  10   7   1      402.26      380.18     28.75 o 
  11   7   1      569.12      557.10     36.50 o 
  12   7   1      126.72       94.26     21.01 o 
  13   7   1       31.93       52.34     20.19 o 
  14   7   1       41.69       27.28     31.92 o 
  15   7   1       94.84       58.60     22.42 o 
  16   7   1      252.45      277.42     42.38 o 
  17   7   1        1.24       11.85     27.75 o 
  18   7   1       18.76      -27.11     27.11 o 
 -18   8   1      198.22      225.23     41.72 o 
 -17   8   1      129.85      208.81     38.79 o 
 -16   8   1       11.45        1.86     25.39 o 
 -15   8   1        1.70       -1.55     18.55 o 
 -14   8   1       37.63       42.10     25.14 o 
 -13   8   1       80.16       85.25     20.53 o 
 -12   8   1      218.36      213.98     25.71 o 
 -11   8   1      106.86      111.25     18.27 o 
 -10   8   1        7.52       -8.84     10.62 o 
  -9   8   1      346.12      339.27     18.39 o 
  -8   8   1      787.04      785.70     55.27 o 
  -7   8   1      501.40      521.67     72.73 o 
  -6   8   1       83.45       96.20     12.54 o 
  -5   8   1     2176.54     2265.05     66.79 o 
  -4   8   1      328.27      262.55     22.90 o 
  -3   8   1      930.40      982.62     87.20 o 
  -2   8   1      864.06      749.77     34.08 o 
  -1   8   1     3737.14     3575.26    108.81 o 
   0   8   1     3156.56     3275.31    102.45 o 
   1   8   1      640.15      641.63     40.13 o 
   2   8   1      107.73       58.64     14.13 o 
   3   8   1       24.72       27.88     11.52 o 
   4   8   1      333.08      434.32     33.26 o 
   5   8   1     1080.48     1103.70     69.29 o 
   6   8   1      550.29      503.74     25.92 o 
   7   8   1       92.30       94.98     26.55 o 
   8   8   1      256.57      248.31     28.16 o 
   9   8   1      859.85      894.86     49.26 o 
  10   8   1        3.83       11.95     12.70 o 
  11   8   1        0.40        5.68     13.83 o 
  12   8   1       78.29       48.17     16.99 o 
  13   8   1      106.02       81.42     28.02 o 
  14   8   1        0.43       -7.29     15.90 o 
  15   8   1       17.63       10.65     18.85 o 
  16   8   1       33.41       33.17     21.88 o 
  17   8   1       77.18       65.88     30.19 o 
  18   8   1        4.22       51.94     30.24 o 
 -17   9   1       45.10       66.93     26.87 o 
 -16   9   1       12.51       29.96     22.85 o 
 -15   9   1       51.40       23.14     20.08 o 
 -14   9   1      160.22      154.24     27.14 o 
 -13   9   1      252.63      240.31     58.43 o 
 -12   9   1        6.85       13.70     11.61 o 
 -11   9   1       78.03       85.17     39.72 o 
 -10   9   1      119.66       79.25     38.14 o 
  -9   9   1     1598.61     1502.59     64.17 o 
  -8   9   1     7101.08     6839.73    185.00 o 
  -7   9   1      291.81      257.99     30.01 o 
  -6   9   1      151.90      153.99     19.32 o 
  -5   9   1     2289.59     2360.54     67.63 o 
  -4   9   1        0.27       -1.90      7.97 o 
  -3   9   1      898.37     1120.61     53.20 o 
  -2   9   1     3003.20     2860.51     94.35 o 
  -1   9   1        6.16       -5.49     44.58 o 
   0   9   1      216.83      210.99     27.16 o 
   1   9   1       64.33       67.05     15.92 o 
   2   9   1     1974.60     2071.51     63.91 o 
   3   9   1     1301.63     1297.88     56.74 o 
   4   9   1      892.98      936.19     47.53 o 
   5   9   1        9.93       15.82     12.27 o 
   6   9   1     5120.29     4983.19    144.62 o 
   7   9   1        1.00       -4.24     15.95 o 
   8   9   1     1189.73     1232.01     58.00 o 
   9   9   1        5.03       19.15     17.70 o 
  10   9   1      581.52      478.69     40.37 o 
  11   9   1     1777.24     1810.99    122.74 o 
  12   9   1      229.06      315.08     62.10 o 
  13   9   1        7.30        5.14     12.57 o 
  14   9   1       80.63      113.91     39.95 o 
  15   9   1        0.00        0.54     16.62 o 
  16   9   1       83.84       69.72     48.36 o 
  17   9   1        0.92       15.94     23.16 o 
 -15  10   1      963.22      894.83    106.99 o 
 -14  10   1      339.79      506.58     81.19 o 
 -13  10   1       46.91       93.20     43.50 o 
 -12  10   1       13.87       -1.82     31.94 o 
 -11  10   1       49.76        2.99     30.88 o 
 -10  10   1      532.18      428.17     69.16 o 
  -9  10   1       60.28       70.90     30.62 o 
  -8  10   1        4.30        9.89     42.59 o 
  -7  10   1        0.20        8.73     16.79 o 
  -6  10   1      418.49      404.90     29.96 o 
  -5  10   1      613.03      594.42     36.50 o 
  -4  10   1      298.70      277.57     26.43 o 
  -3  10   1      214.91      199.74     23.41 o 
  -2  10   1      415.29      390.29     35.27 o 
  -1  10   1     1019.58     1076.05     57.01 o 
   0  10   1       12.27        7.78     17.23 o 
   1  10   1      538.99      511.44     39.61 o 
   2  10   1      200.44      199.28     24.34 o 
   3  10   1       69.04       45.15     16.31 o 
   4  10   1     1628.64     1675.96     57.99 o 
   5  10   1        1.54       11.46     13.63 o 
   6  10   1      187.57      209.81     22.91 o 
   7  10   1       26.24       11.10     16.55 o 
   8  10   1      139.00      105.34     25.40 o 
   9  10   1       93.92      192.11     28.00 o 
  10  10   1      276.00      229.58     54.15 o 
  11  10   1      876.75      827.37     96.80 o 
  12  10   1      243.98      308.50     64.86 o 
  13  10   1     1081.67     1410.65    116.52 o 
  14  10   1       71.42        3.17     39.37 o 
  15  10   1      454.39      473.44     81.07 o 
  16  10   1      138.31      156.58     61.45 o 
 -16  11   1       89.80      122.79     56.23 o 
 -15  11   1        0.02        1.29     42.79 o 
 -14  11   1       87.79      170.93     56.50 o 
 -13  11   1      150.33      228.95     60.46 o 
 -12  11   1       33.25        6.59     36.87 o 
 -11  11   1        6.90       26.95     38.89 o 
 -10  11   1        8.01       23.64     36.29 o 
  -9  11   1      287.63      365.51     68.43 o 
  -8  11   1      657.37      694.37     66.46 o 
  -7  11   1      304.01      308.71     67.32 o 
  -6  11   1       12.90       12.12     14.87 o 
  -5  11   1      208.69      174.75     23.89 o 
  -4  11   1      833.36      775.98     57.23 o 
  -3  11   1        2.77        3.22     15.32 o 
  -2  11   1      127.05       79.30     19.51 o 
  -1  11   1     1650.37     1576.05     59.36 o 
   0  11   1      324.25      251.34     27.64 o 
   1  11   1      402.61      429.10     35.50 o 
   2  11   1      272.81      243.50     27.74 o 
   3  11   1        0.05       12.45     15.75 o 
   4  11   1      461.08      500.67     61.22 o 
   5  11   1      292.08      286.10     27.96 o 
   6  11   1       52.32       27.83     15.47 o 
   7  11   1      457.90      503.05     45.67 o 
   8  11   1        9.71      -15.96     15.96 o 
   9  11   1       16.71        6.10     17.38 o 
  10  11   1      763.25      759.26     92.92 o 
  11  11   1      262.16      354.48     69.91 o 
  12  11   1      266.23      200.60     57.75 o 
  13  11   1      298.89      269.59     66.67 o 
  14  11   1      509.23      629.69     92.44 o 
  15  11   1       28.81        8.16     46.35 o 
  16  11   1       24.51       73.11     49.70 o 
 -15  12   1      155.42      201.33     66.74 o 
 -14  12   1      629.20      643.20     98.12 o 
 -13  12   1      230.85      325.55     72.48 o 
 -12  12   1      469.63      668.06     95.56 o 
 -11  12   1      382.78      312.63     69.55 o 
 -10  12   1      620.30      910.82    106.61 o 
  -9  12   1        0.94       36.15     36.92 o 
  -8  12   1      188.11      213.71     36.76 o 
  -7  12   1      210.94      217.60     32.79 o 
  -6  12   1      283.47      321.07     30.10 o 
  -5  12   1      163.77      146.78     25.88 o 
  -4  12   1        0.28       -5.75     15.16 o 
  -3  12   1       24.06       39.70     18.65 o 
  -2  12   1       77.30       93.83     21.55 o 
  -1  12   1        8.36        4.98     15.02 o 
   0  12   1        0.41       22.54     17.29 o 
   1  12   1      139.67       68.53     24.71 o 
   2  12   1       96.35       81.64     20.99 o 
   3  12   1        2.53        8.72     21.30 o 
   4  12   1      316.27      314.38     31.60 o 
   5  12   1      223.73      286.01     31.70 o 
   6  12   1       70.82       23.15     21.80 o 
   7  12   1     2065.10     2049.19     87.06 o 
   8  12   1      250.61      314.08     39.23 o 
   9  12   1     1016.68      992.17    108.26 o 
  10  12   1      185.97      126.75     49.65 o 
  11  12   1       20.84       -5.73     37.28 o 
  12  12   1      159.03      285.21     67.72 o 
  13  12   1      278.32      266.10     66.69 o 
  14  12   1      230.53      272.45     70.92 o 
  15  12   1      119.17       72.20     53.72 o 
 -14  13   1        0.05       18.83     49.51 o 
 -13  13   1       30.67       25.10     46.23 o 
 -12  13   1        4.79       15.30     42.71 o 
 -11  13   1      588.41      735.56    100.13 o 
 -10  13   1       24.74       54.75     42.06 o 
  -9  13   1       34.68       43.96     40.52 o 
  -8  13   1       51.21       32.53     38.07 o 
  -7  13   1       11.33       12.82     21.24 o 
  -6  13   1      148.87      174.96     31.29 o 
  -5  13   1      437.37      452.96     37.56 o 
  -4  13   1       97.79      103.66     22.74 o 
  -3  13   1      131.66      124.39     31.54 o 
  -2  13   1       20.12        8.14     15.54 o 
  -1  13   1     1474.52     1361.73     51.38 o 
   0  13   1        4.58        7.66     15.51 o 
   1  13   1      435.63      451.71     39.13 o 
   2  13   1      372.17      270.25     31.03 o 
   3  13   1       89.72      123.46     31.29 o 
   4  13   1     1502.97     1486.69     61.37 o 
   5  13   1     1467.31     1476.65     66.27 o 
   6  13   1       49.71       56.11     20.09 o 
   7  13   1        3.23        4.43     21.48 o 
   8  13   1      702.22      691.75    112.98 o 
   9  13   1       26.44       18.08     37.69 o 
  10  13   1        4.41      -17.16     32.22 o 
  11  13   1      188.20      214.03     64.50 o 
  12  13   1       42.57       32.89     44.04 o 
  13  13   1      146.24      188.32     63.79 o 
 -12  14   1        0.96       53.73     50.24 o 
 -11  14   1        6.00       66.95     48.63 o 
 -10  14   1        7.41       50.04     46.42 o 
  -9  14   1        9.27        3.10     37.15 o 
  -8  14   1      246.68      316.74     68.25 o 
  -7  14   1      585.79      556.16     53.57 o 
  -6  14   1      222.80      241.31     34.49 o 
  -5  14   1       77.41       36.01     20.20 o 
  -4  14   1      694.34      680.07     84.06 o 
  -3  14   1      131.41       90.92     21.18 o 
  -2  14   1        5.76       25.47     17.34 o 
  -1  14   1       51.47       63.05     21.06 o 
   0  14   1        2.11        5.05     16.80 o 
   1  14   1      345.28      331.60     30.94 o 
   2  14   1       13.06       33.08     20.17 o 
   3  14   1       44.09       37.40     19.39 o 
   4  14   1       52.82       32.65     20.39 o 
   5  14   1      269.39      256.65     31.19 o 
   6  14   1       93.41      118.23     24.71 o 
   7  14   1        6.84       45.39     26.00 o 
   8  14   1       38.35      128.37     50.63 o 
   9  14   1      297.16      421.25     80.53 o 
  10  14   1       13.11        2.75     42.99 o 
  11  14   1      119.77       86.30     54.72 o 
  12  14   1       24.20      -25.08     43.97 o 
 -10  15   1      198.71      198.59     64.43 o 
  -9  15   1       29.06      -24.89     37.74 o 
  -8  15   1       11.21       12.89     40.36 o 
  -7  15   1        4.11       -0.78     32.90 o 
  -6  15   1      137.81      137.55     26.53 o 
  -5  15   1      151.42      178.63     29.42 o 
  -4  15   1      186.39      208.21     27.40 o 
  -3  15   1      891.18      887.34     49.89 o 
  -2  15   1      683.27      665.89     51.29 o 
  -1  15   1       23.74       26.67     18.65 o 
   0  15   1        7.64       17.64     18.22 o 
   1  15   1      677.44      693.77     44.85 o 
   2  15   1       41.03       33.68     21.58 o 
   3  15   1      106.32       87.44     25.16 o 
   4  15   1      444.95      442.34     54.92 o 
   5  15   1       54.99       42.84     21.45 o 
   6  15   1       19.90       21.84     34.43 o 
   7  15   1        7.94       32.85     26.59 o 
   8  15   1      102.48      166.14     55.47 o 
   9  15   1      164.08      136.55     57.12 o 
  10  15   1        1.71       -1.65     45.37 o 
  -8  16   1       73.36      137.46     57.69 o 
  -7  16   1        0.34       38.53     41.50 o 
  -6  16   1     1122.25     1343.61     99.99 o 
  -5  16   1       81.54       65.49     22.57 o 
  -4  16   1      278.14      378.36     35.26 o 
  -3  16   1      502.71      545.46     41.56 o 
  -2  16   1        8.16        7.06     18.68 o 
  -1  16   1      100.64      121.33     24.92 o 
   0  16   1      431.97      432.52     37.84 o 
   1  16   1       12.47       72.03     22.76 o 
   2  16   1       71.39       84.01     23.83 o 
   3  16   1        2.61       -1.16     19.23 o 
   4  16   1       74.86       86.63     22.90 o 
   5  16   1        1.75       13.70     21.31 o 
   6  16   1       22.56       82.59     61.21 o 
   7  16   1        0.13      -32.22     32.22 o 
   8  16   1        8.75        3.21     45.12 o 
  -5  17   1       37.99       49.81     22.66 o 
  -4  17   1       49.99       53.29     22.60 o 
  -3  17   1       42.45       13.70     20.93 o 
  -2  17   1      227.40      240.11     31.39 o 
  -1  17   1        1.70        3.63     19.56 o 
   0  17   1        1.84       12.09     20.48 o 
   1  17   1        2.77       -8.59     19.28 o 
   2  17   1        0.68        4.60     20.67 o 
   3  17   1       10.19       35.05     21.99 o 
   4  17   1       51.81       50.15     22.70 o 
   5  17   1      288.98      235.63     31.09 o 
 -20   0   2       11.46       -8.46     29.50 o 
 -19   0   2      342.46      339.72     48.26 o 
 -18   0   2       22.07       31.79     20.78 o 
 -17   0   2       20.31       27.37     20.43 o 
 -16   0   2      237.54      212.94     27.11 o 
 -15   0   2     3674.90     3768.81    104.58 o 
 -14   0   2      306.18      296.77     32.65 o 
 -13   0   2      714.18      640.70     59.77 o 
 -12   0   2     5486.93     5151.19     86.37 o 
 -11   0   2      964.65      925.76     23.70 o 
 -10   0   2      761.19      685.02     33.30 o 
  -9   0   2     7787.76     7819.59    121.88 o 
  -8   0   2     2929.17     2995.73     51.38 o 
  -7   0   2      415.14      593.42     15.60 o 
  -6   0   2     3659.07     3684.88     85.17 o 
  -5   0   2    24687.64    26061.00    439.14 o 
  -4   0   2      391.31      395.24     11.25 o 
  -3   0   2    34982.37    34191.93    708.84 o 
  -2   0   2    89565.25    90704.93   2766.70 o 
  -1   0   2    23347.20    23825.42    726.46 o 
   0   0   2      799.74      846.09     30.77 o 
   1   0   2    27265.84    19500.49    598.69 o 
   2   0   2    23067.46    21397.45    659.10 o 
   3   0   2      169.54      221.66     13.78 o 
   4   0   2    10268.70    11056.19    191.07 o 
   5   0   2      805.85     1029.13     59.95 o 
   6   0   2     6419.68     5966.26    109.14 o 
   7   0   2      189.90      321.25     30.25 o 
   8   0   2     3496.78     3649.93     73.40 o 
   9   0   2     3268.00     3262.57     68.47 o 
  10   0   2     2277.99     2380.94     54.94 o 
  11   0   2      654.04      757.10     21.95 o 
  12   0   2      562.01      533.57     29.26 o 
  13   0   2       90.18       96.45     10.30 o 
  14   0   2     2111.08     2102.41     56.98 o 
  15   0   2     1920.58     1871.60     64.97 o 
  16   0   2      879.08      929.01     46.83 o 
  17   0   2      341.27      373.65     34.45 o 
  18   0   2       18.93      -15.69     28.54 o 
  19   0   2     1070.39     1156.27    123.19 o 
  20   0   2        1.17       45.72     23.98 o 
 -20   1   2       35.73       60.63     20.04 o 
 -19   1   2      133.02      159.53     22.85 o 
 -18   1   2       48.01       48.95     17.06 o 
 -17   1   2       62.19       82.50     17.91 o 
 -16   1   2       22.48       11.67     14.31 o 
 -15   1   2      124.57      129.24     18.51 o 
 -14   1   2      197.02      223.41     23.33 o 
 -13   1   2     2711.10     2631.18     46.81 o 
 -12   1   2      207.53      215.67     11.95 o 
 -11   1   2     2106.12     2152.60     32.97 o 
 -10   1   2      300.68      247.94      9.95 o 
  -9   1   2        2.67       13.65      5.33 o 
  -8   1   2       54.48       48.68      5.98 o 
  -7   1   2      725.32      695.04     16.35 o 
  -6   1   2     1269.93     1431.03     24.90 o 
  -5   1   2    10347.24    10330.40    139.44 o 
  -4   1   2     3304.08     3314.41     62.02 o 
  -3   1   2     6220.95     7002.54    123.96 o 
  -2   1   2    14697.85    14689.25    260.36 o 
  -1   1   2     3373.51     3196.64     73.08 o 
   0   1   2     6671.65     6540.31    151.56 o 
   2   1   2     5897.51     5925.49    106.01 o 
   3   1   2    15624.06    15892.96    276.78 o 
   4   1   2    32897.29    33864.76    501.45 o 
   5   1   2     6233.78     6244.79     79.42 o 
   6   1   2     1336.77     1545.75     22.07 o 
   7   1   2     1075.06     1187.56     23.95 o 
   8   1   2     1377.90     1214.02     19.96 o 
   9   1   2     1813.72     1881.59     28.20 o 
  10   1   2      107.36       95.83      9.79 o 
  11   1   2      274.99      244.64     12.67 o 
  12   1   2      696.49      680.12     20.74 o 
  13   1   2       28.08       45.41      7.89 o 
  14   1   2     1528.71     1486.04     30.82 o 
  15   1   2      682.89      624.11     21.77 o 
  16   1   2      192.55      204.49     21.37 o 
  17   1   2      103.51      110.69     20.87 o 
  18   1   2      482.44      521.90     33.04 o 
  19   1   2        4.90       20.10     17.26 o 
  20   1   2      197.34      242.43     26.84 o 
 -20   2   2      152.84      167.47     24.60 o 
 -19   2   2       43.51       53.98     18.65 o 
 -18   2   2        6.68      -15.17     15.17 o 
 -17   2   2       25.57       43.45     16.09 o 
 -16   2   2       82.88       69.00     11.84 o 
 -15   2   2       23.62       27.16     10.35 o 
 -14   2   2     1608.63     1434.98     35.49 o 
 -13   2   2       30.68       34.94      9.31 o 
 -12   2   2      576.64      508.67     18.53 o 
 -11   2   2      399.83      422.50     16.93 o 
 -10   2   2      633.71      692.62     17.78 o 
  -9   2   2      973.01     1003.93     22.66 o 
  -8   2   2     1256.56     1167.27     23.93 o 
  -7   2   2     1003.66     1096.15     21.68 o 
  -6   2   2     5113.53     5449.45     88.00 o 
  -5   2   2     1666.17     1563.57     35.40 o 
  -4   2   2    15647.51    16177.55    284.97 o 
  -3   2   2    22602.20    23420.81    313.10 o 
  -2   2   2       52.21       37.03      4.66 o 
  -1   2   2     3323.02     3296.76     80.15 o 
   1   2   2     5529.69     5471.00    391.66 o 
   2   2   2    29608.42    30117.29    656.08 o 
   3   2   2    89229.76    91359.56   1382.62 o 
   4   2   2    15343.67    15587.83    207.76 o 
   5   2   2     2377.67     2773.47     48.95 o 
   6   2   2     5019.11     5381.73     77.64 o 
   7   2   2        5.72        7.90      3.91 o 
   8   2   2      124.00      118.87      7.66 o 
   9   2   2      284.76      296.76     15.77 o 
  10   2   2     1224.04     1372.74     29.74 o 
  11   2   2      419.43      404.75     19.75 o 
  12   2   2     4843.62     4695.10     76.02 o 
  13   2   2      178.70      201.66     17.67 o 
  14   2   2     2565.97     2439.67     54.53 o 
  15   2   2      384.22      370.18     19.60 o 
  16   2   2      322.30      285.13     18.27 o 
  17   2   2        7.09        1.34     14.28 o 
  18   2   2      128.47      164.48     29.12 o 
  19   2   2      174.59      158.61     22.93 o 
  20   2   2      154.87      121.49     23.08 o 
 -20   3   2       86.87       94.60     21.59 o 
 -19   3   2       10.46       15.77     17.75 o 
 -18   3   2       33.13       17.01     16.60 o 
 -17   3   2       62.59       48.12     12.80 o 
 -16   3   2      308.61      325.04     19.70 o 
 -15   3   2      107.77      110.30     13.45 o 
 -14   3   2       40.47        9.33     10.06 o 
 -13   3   2     1692.37     1689.79     41.67 o 
 -12   3   2       81.46       95.58     15.23 o 
 -11   3   2     1832.86     2002.52     43.46 o 
 -10   3   2        1.75       -3.87      4.65 o 
  -9   3   2       22.67       25.14      6.16 o 
  -8   3   2     6455.83     6905.46    112.84 o 
  -7   3   2      115.62      133.78      9.36 o 
  -6   3   2      602.76      548.99     16.58 o 
  -5   3   2      160.28      219.90     10.18 o 
  -4   3   2    12286.54    12258.92    217.41 o 
  -3   3   2        0.21       19.10      3.41 o 
  -2   3   2     7170.56     7117.91    129.64 o 
  -1   3   2        3.14        7.28      7.31 o 
   0   3   2     4863.65     5189.53    167.19 o 
   1   3   2     8109.21     8270.54    130.10 o 
   2   3   2   157036.16   157872.78   3428.92 o 
   3   3   2      540.94      497.52     24.53 o 
   4   3   2    27541.19    27825.34    412.41 o 
   5   3   2       56.68       81.18     11.61 o 
   6   3   2     4574.42     4989.55     73.42 o 
   7   3   2     3170.42     3581.02     56.12 o 
   8   3   2       90.80      124.92      9.40 o 
   9   3   2      132.42      159.82      9.38 o 
  10   3   2     1432.17     1261.54     57.07 o 
  11   3   2      142.43      119.15     16.68 o 
  12   3   2       39.23       14.15     11.15 o 
  13   3   2     1144.39     1090.98     32.63 o 
  14   3   2      119.49       91.54     18.33 o 
  15   3   2     1017.42      989.67     33.58 o 
  16   3   2       11.03       13.59     10.52 o 
  17   3   2       28.85       32.73     17.48 o 
  18   3   2       11.10       16.52     12.08 o 
  19   3   2       33.42       40.02     18.88 o 
  20   3   2      215.37      275.16     27.97 o 
 -20   4   2       59.82       97.63     21.60 o 
 -19   4   2      267.57      236.71     25.90 o 
 -18   4   2      390.67      439.00     26.99 o 
 -17   4   2       28.81       15.78     15.00 o 
 -16   4   2       38.27       38.71     13.22 o 
 -15   4   2     1129.02     1091.82     72.64 o 
 -14   4   2      279.97      282.47     23.72 o 
 -13   4   2       46.39       54.70     14.31 o 
 -12   4   2      328.03      288.71     21.83 o 
 -11   4   2       63.88       65.23     15.63 o 
 -10   4   2      150.98      155.08     12.70 o 
  -9   4   2       88.98      104.35     10.33 o 
  -8   4   2    10006.44    10111.05    174.59 o 
  -7   4   2      776.57      636.58     18.79 o 
  -6   4   2     1892.33     2025.44     44.90 o 
  -5   4   2        6.67        7.50      6.66 o 
  -4   4   2      428.61      403.03     15.77 o 
  -3   4   2     2797.16     2858.55     51.08 o 
  -2   4   2      494.02      445.36     25.91 o 
  -1   4   2      351.40      319.84     30.03 o 
   1   4   2      879.04      745.88     43.12 o 
   2   4   2     2873.44     2618.02     71.57 o 
   3   4   2      238.29      305.64     21.04 o 
   4   4   2     1044.49     1071.70     22.66 o 
   5   4   2      480.00      568.36     24.04 o 
   6   4   2       94.16      175.49      7.77 o 
   7   4   2      212.45      208.68     11.73 o 
   8   4   2     6678.56     7088.61    103.54 o 
   9   4   2      233.97      197.46      9.97 o 
  10   4   2     2800.99     2928.94     57.93 o 
  11   4   2      332.15      363.50     19.53 o 
  12   4   2     2982.31     2931.14     60.88 o 
  13   4   2       49.15       49.38     14.17 o 
  14   4   2      777.92      868.13     40.67 o 
  15   4   2     2502.93     2418.28     56.14 o 
  16   4   2        3.53        4.98     17.09 o 
  17   4   2      546.49      571.14     25.91 o 
  18   4   2        0.03      -11.85     11.85 o 
  19   4   2       36.88       12.60     12.84 o 
  20   4   2        0.37       12.77     18.07 o 
 -19   5   2      391.58      462.36     56.54 o 
 -18   5   2       79.83       76.09     16.42 o 
 -17   5   2      303.98      295.88     22.70 o 
 -16   5   2      768.53      840.69     32.99 o 
 -15   5   2       14.04       40.30     17.91 o 
 -14   5   2      209.69      152.43     19.26 o 
 -13   5   2      906.98      911.08     35.70 o 
 -12   5   2      128.28      106.15     15.70 o 
 -11   5   2     6233.92     5615.87    123.51 o 
 -10   5   2      551.12      551.96     21.20 o 
  -9   5   2      174.18      186.87     14.30 o 
  -8   5   2      293.24      308.60     25.40 o 
  -7   5   2     1429.55     1295.65     28.56 o 
  -6   5   2      175.33      121.97      8.34 o 
  -5   5   2      295.52      336.87     19.79 o 
  -4   5   2      150.57      161.35      7.40 o 
  -3   5   2      352.76      386.44     43.12 o 
  -2   5   2     1677.96      777.27     46.50 o 
   0   5   2     4059.64     2496.24    103.78 o 
   1   5   2     4572.16     4219.96    226.89 o 
   2   5   2        0.56       12.66      6.80 o 
   3   5   2     1115.94     1108.56     40.86 o 
   4   5   2      138.22      112.19     15.64 o 
   5   5   2     1066.47     1186.39     25.76 o 
   6   5   2     1842.17     2006.02     35.09 o 
   7   5   2     3220.01     3377.84     53.31 o 
   8   5   2      166.69      180.20     11.31 o 
   9   5   2     2720.16     2780.23     64.03 o 
  10   5   2      110.13      135.46     12.00 o 
  11   5   2     2020.15     1946.93     44.55 o 
  12   5   2     2768.60     2608.66     56.07 o 
  13   5   2      116.67      146.64     19.81 o 
  14   5   2      438.61      446.13     27.66 o 
  15   5   2       11.55       -0.60     13.50 o 
  16   5   2        3.74       -3.92     17.74 o 
  17   5   2       64.45       96.88     21.48 o 
  18   5   2       12.47       12.06     13.33 o 
  19   5   2      123.36      114.14     18.21 o 
 -19   6   2      198.32      182.41     24.78 o 
 -18   6   2        0.59        6.26     19.42 o 
 -17   6   2      484.60      560.62     28.13 o 
 -16   6   2       71.01       65.13     18.17 o 
 -15   6   2       51.16       25.77     15.46 o 
 -14   6   2      300.78      328.15     35.86 o 
 -13   6   2       36.05       28.78     15.91 o 
 -12   6   2        3.47        2.18     10.67 o 
 -11   6   2      792.32      895.25     37.28 o 
 -10   6   2      606.48      640.96     26.70 o 
  -9   6   2      917.88     1020.62     27.72 o 
  -8   6   2     1423.33     1472.33     41.00 o 
  -7   6   2     1877.55     1836.38     39.12 o 
  -6   6   2      788.93      776.20     33.01 o 
  -5   6   2      505.04      524.02     20.91 o 
  -4   6   2     2017.01     2093.16     42.45 o 
  -3   6   2     3778.58     3890.94     87.27 o 
  -2   6   2     1285.61     1245.77    113.42 o 
  -1   6   2        0.63       -1.56      9.68 o 
   0   6   2     4937.06     5001.51    132.60 o 
   1   6   2      262.46      410.61     62.42 o 
   2   6   2     6516.29     6611.92    136.43 o 
   3   6   2     1257.64     1073.98     43.16 o 
   4   6   2     7827.50     8851.70    175.13 o 
   5   6   2      790.77      775.90     25.01 o 
   6   6   2      226.90      263.40     17.10 o 
   7   6   2      612.81      619.48     17.33 o 
   8   6   2       53.47       76.43      9.63 o 
   9   6   2     3698.74     3638.97     69.75 o 
  10   6   2     1555.81     1717.13     44.84 o 
  11   6   2       18.74        2.73      8.25 o 
  12   6   2     1181.37     1165.50     36.78 o 
  13   6   2       21.31       26.16     12.01 o 
  14   6   2      166.64      157.77     17.96 o 
  15   6   2      137.24      127.52     18.39 o 
  16   6   2        0.00       -9.92     13.39 o 
  17   6   2      219.09      188.14     37.77 o 
  18   6   2       20.45       50.67     32.49 o 
  19   6   2       26.21       39.53     19.04 o 
 -19   7   2       22.50       30.59     33.84 o 
 -18   7   2       10.89       -4.91     19.91 o 
 -17   7   2      513.27      461.57     54.93 o 
 -16   7   2        0.99       22.11     27.04 o 
 -15   7   2      465.97      372.76     37.41 o 
 -14   7   2      310.90      229.03     30.72 o 
 -13   7   2      363.50      305.51     48.78 o 
 -12   7   2      245.45      246.44     28.09 o 
 -11   7   2        3.63        9.18     14.36 o 
 -10   7   2      229.48      260.28     24.75 o 
  -9   7   2      362.44      307.42     36.77 o 
  -8   7   2     1687.71     1731.97     45.34 o 
  -7   7   2      226.54      279.91     13.47 o 
  -6   7   2      203.51      247.88     26.76 o 
  -5   7   2     1602.55     1773.96     39.69 o 
  -4   7   2      908.07      882.81     34.28 o 
  -3   7   2      642.51      766.48     32.07 o 
  -2   7   2      147.92      214.17     32.32 o 
  -1   7   2       80.00      113.40     19.20 o 
   0   7   2        1.96       -7.27      9.77 o 
   1   7   2      899.31      914.56     36.48 o 
   2   7   2       61.49       64.38     13.36 o 
   3   7   2     4202.52     3916.77    111.20 o 
   4   7   2      905.27      835.41     61.67 o 
   5   7   2      210.47      227.71     14.34 o 
   6   7   2      344.92      349.51     26.60 o 
   7   7   2       20.93       25.25     10.44 o 
   8   7   2        0.20      -11.70     11.70 o 
   9   7   2     1042.73     1043.67     29.85 o 
  10   7   2       16.26       37.13      9.87 o 
  11   7   2      139.21      162.65     15.32 o 
  12   7   2     1093.93     1100.35     50.19 o 
  13   7   2      842.67      841.29     47.09 o 
  14   7   2       61.61       69.06     21.77 o 
  15   7   2      233.02      233.30     46.55 o 
  16   7   2      287.34      245.89     33.90 o 
  17   7   2      555.56      602.86     60.55 o 
  18   7   2       83.55       91.22     36.55 o 
 -18   8   2       66.15       76.67     33.94 o 
 -17   8   2       32.85      -20.75     24.51 o 
 -16   8   2     1297.82     1402.20     80.39 o 
 -15   8   2      129.61       99.29     26.66 o 
 -14   8   2       41.67       38.99     19.23 o 
 -13   8   2      166.27      167.93     24.79 o 
 -12   8   2      936.07      898.49     45.53 o 
 -11   8   2       27.21       21.50     14.01 o 
 -10   8   2        0.04       -8.37     10.58 o 
  -9   8   2     4086.74     3913.99     84.88 o 
  -8   8   2        5.08       11.67     13.68 o 
  -7   8   2      622.98      686.04    139.89 o 
  -6   8   2     2459.57     2545.76     67.39 o 
  -5   8   2       12.98       26.89     11.69 o 
  -4   8   2     2486.12     2450.99     66.83 o 
  -3   8   2        1.13       30.72     11.76 o 
  -2   8   2     2259.32     1509.32     88.13 o 
  -1   8   2      641.55      746.39     43.06 o 
   0   8   2       84.84       99.65     18.52 o 
   1   8   2       17.60        0.64     19.96 o 
   2   8   2     2143.55     2283.14     64.95 o 
   3   8   2      964.21     1099.08     74.36 o 
   4   8   2     1840.59     1663.19     61.76 o 
   5   8   2      681.50      720.50     38.95 o 
   6   8   2     2878.45     3102.70     98.72 o 
   7   8   2     4670.55     4502.90     97.27 o 
   8   8   2        4.65       14.20     14.46 o 
   9   8   2        1.40      -13.38     19.83 o 
  10   8   2      224.41      194.12     15.76 o 
  11   8   2     2592.65     2626.47     79.67 o 
  12   8   2        0.07       16.27     15.07 o 
  13   8   2      840.16      803.23     75.64 o 
  14   8   2        0.62      -10.50     16.10 o 
  15   8   2      145.37      137.84     26.01 o 
  16   8   2       39.39       50.92     22.77 o 
  17   8   2      129.32      145.96     35.86 o 
  18   8   2        4.55       51.49     31.03 o 
 -17   9   2       50.03       66.97     28.68 o 
 -16   9   2       75.01      102.20     27.64 o 
 -15   9   2      382.08      379.81     33.83 o 
 -14   9   2      175.91      203.77     25.23 o 
 -13   9   2      163.01      139.72     20.19 o 
 -12   9   2       30.48       38.18     21.17 o 
 -11   9   2      107.55      112.17     12.51 o 
 -10   9   2      519.34      404.17     65.32 o 
  -9   9   2      164.93      187.42     38.49 o 
  -8   9   2       62.57       43.43     18.48 o 
  -7   9   2        8.36       20.82     15.82 o 
  -6   9   2     1177.71     1175.26     44.20 o 
  -5   9   2      382.11      354.87     26.90 o 
  -4   9   2      375.86      343.08     47.70 o 
  -3   9   2     1870.65     1832.75     69.44 o 
  -1   9   2      425.59      515.35     41.12 o 
   0   9   2       58.58       31.62     13.82 o 
   1   9   2      156.32      123.94     19.36 o 
   2   9   2      417.92      425.62     30.88 o 
   3   9   2      580.85      662.49     43.25 o 
   4   9   2      486.25      420.25     34.67 o 
   5   9   2      184.68      212.47     22.14 o 
   6   9   2       29.39       46.94     18.22 o 
   7   9   2     2946.03     2795.28     96.08 o 
   8   9   2     1709.41     1642.44     69.07 o 
   9   9   2      393.95      297.45     74.53 o 
  10   9   2      151.37      230.24     32.57 o 
  11   9   2       68.82       95.25     40.85 o 
  12   9   2       24.28       32.58     34.74 o 
  13   9   2       23.86       31.93     12.86 o 
  14   9   2      179.79      155.95     33.50 o 
  15   9   2       13.23        4.82     16.64 o 
  16   9   2      174.68      111.65     84.24 o 
  17   9   2       10.41       28.14     23.43 o 
 -15  10   2       48.92       45.79     46.16 o 
 -14  10   2       38.68       86.93     45.54 o 
 -13  10   2       11.20      -25.23     31.73 o 
 -12  10   2        0.15       49.18     38.83 o 
 -11  10   2        6.70       -1.99     33.48 o 
 -10  10   2      149.85      130.06     45.78 o 
  -9  10   2      944.03      937.36     96.19 o 
  -8  10   2     1516.53     1607.66     68.76 o 
  -7  10   2      680.46      654.64     45.78 o 
  -6  10   2      139.04       99.98     18.27 o 
  -5  10   2      727.34      679.36     36.95 o 
  -4  10   2      306.03      332.56     38.81 o 
  -3  10   2      806.08      860.53     40.90 o 
  -2  10   2     1087.79     1138.84     46.93 o 
  -1  10   2      414.38      396.49     39.17 o 
   0  10   2        0.02       -1.48     13.39 o 
   1  10   2       68.52       47.55     16.92 o 
   2  10   2       31.40       69.50     16.98 o 
   3  10   2     1696.82     1853.65     61.95 o 
   4  10   2      516.71      487.81     34.15 o 
   5  10   2     1252.05     1293.13     49.86 o 
   6  10   2       25.21       55.23     36.21 o 
   7  10   2      775.48      762.69     50.07 o 
   8  10   2      955.48      935.02     55.16 o 
   9  10   2     1083.70      913.66     56.09 o 
  10  10   2      160.24      148.55     41.11 o 
  11  10   2      104.04       39.82     39.00 o 
  12  10   2       18.04        2.98     36.51 o 
  13  10   2        7.49       27.25     38.52 o 
  14  10   2        7.03       13.28     40.93 o 
  15  10   2      266.81      301.98     67.71 o 
  16  10   2       65.66      111.20     55.65 o 
 -15  11   2      732.20      599.08     92.33 o 
 -14  11   2       21.50       36.10     41.72 o 
 -13  11   2      263.57      250.34     62.05 o 
 -12  11   2        0.70       -9.12     35.75 o 
 -11  11   2      154.32      185.26     52.92 o 
 -10  11   2      281.22      284.25     56.04 o 
  -9  11   2      275.90      147.92     48.48 o 
  -8  11   2        7.49       15.93     17.63 o 
  -7  11   2       44.05       56.03     18.79 o 
  -6  11   2     1289.07     1265.29     51.16 o 
  -5  11   2       36.92       44.15     17.34 o 
  -4  11   2     1527.63     1425.27     54.81 o 
  -3  11   2       62.34       68.15     19.39 o 
  -2  11   2     2238.33     2359.71    126.00 o 
  -1  11   2      330.38      371.74     52.07 o 
   0  11   2       87.25      116.20     21.37 o 
   1  11   2        0.58       -7.70     14.41 o 
   2  11   2      148.13      171.92     24.79 o 
   3  11   2      687.70      726.30     44.71 o 
   4  11   2      286.83      320.64     30.60 o 
   5  11   2        4.40       -7.22     13.88 o 
   6  11   2      112.63      103.41     24.76 o 
   7  11   2       21.24       14.29     19.91 o 
   8  11   2       30.25       40.97     33.48 o 
   9  11   2      285.62      271.96     35.23 o 
  10  11   2     1016.23     1125.92    116.98 o 
  11  11   2      456.94      525.64     80.38 o 
  12  11   2        8.55       98.27     46.82 o 
  13  11   2      170.84      206.37     58.90 o 
  14  11   2        4.36       79.03     49.97 o 
  15  11   2       87.31       96.78     55.41 o 
  16  11   2        0.91       34.62     48.27 o 
 -15  12   2        0.52       27.05     47.54 o 
 -14  12   2      169.97      166.97     60.08 o 
 -13  12   2      108.25      150.83     52.16 o 
 -12  12   2        0.01        5.23     36.22 o 
 -11  12   2        1.08       -6.33     35.42 o 
 -10  12   2      280.21      207.51     57.54 o 
  -9  12   2      420.22      386.79     68.80 o 
  -8  12   2      365.43      473.36     75.15 o 
  -7  12   2      256.43      277.46     32.36 o 
  -6  12   2      675.17      758.46     42.46 o 
  -5  12   2      167.82      221.66     26.43 o 
  -4  12   2      222.40      188.95     25.62 o 
  -3  12   2        4.30      -13.38     15.13 o 
  -2  12   2      109.90       73.18     17.49 o 
  -1  12   2        5.30       -7.33     13.40 o 
   0  12   2       13.03       13.92     18.16 o 
   1  12   2      910.79      938.18     89.52 o 
   2  12   2      806.70      717.08     45.54 o 
   3  12   2       26.10       51.65     18.93 o 
   4  12   2     1445.66     1431.30     57.99 o 
   5  12   2      445.73      408.52     34.08 o 
   6  12   2        1.36      -13.22     17.55 o 
   7  12   2       44.91       74.22     24.75 o 
   8  12   2      459.92      413.61     43.74 o 
   9  12   2      175.29      194.99     32.38 o 
  10  12   2        1.79       30.37     37.87 o 
  11  12   2       99.91      129.37     52.12 o 
  12  12   2       69.93       10.66     37.28 o 
  13  12   2       65.52       74.58     50.11 o 
  14  12   2       82.53      104.46     50.93 o 
  15  12   2       16.88        1.79     45.23 o 
 -14  13   2       37.13        2.62     43.59 o 
 -13  13   2      507.59      585.42     93.53 o 
 -12  13   2      382.33      462.29     85.98 o 
 -11  13   2        3.44        3.46     39.91 o 
 -10  13   2       39.14       88.15     45.50 o 
  -9  13   2       11.38       55.72     38.22 o 
  -8  13   2      404.64      415.49     70.76 o 
  -7  13   2      226.38      255.28     28.97 o 
  -6  13   2       54.82       36.02     24.25 o 
  -5  13   2        1.36      -13.38     15.89 o 
  -4  13   2      431.30      362.69     34.71 o 
  -3  13   2       24.09       30.26     16.49 o 
  -2  13   2       54.14       29.22     16.75 o 
  -1  13   2      272.90      267.61     30.01 o 
   0  13   2      646.66      670.59     40.47 o 
   1  13   2      277.48      301.43     33.93 o 
   2  13   2      201.56      179.44     27.80 o 
   3  13   2      338.20      323.84     33.66 o 
   4  13   2      208.02      196.37     28.00 o 
   5  13   2      284.96      294.74     31.90 o 
   6  13   2      169.55      143.15     30.48 o 
   7  13   2       72.11       95.45     27.21 o 
   8  13   2       80.91       88.09     44.36 o 
   9  13   2      539.49      516.36     82.74 o 
  10  13   2      314.91      455.91     79.65 o 
  11  13   2       12.89       -6.66     39.22 o 
  12  13   2       64.15       78.73     49.96 o 
  13  13   2     1121.28     1208.90    131.35 o 
 -12  14   2        7.05       12.12     48.14 o 
 -11  14   2      861.75      923.51    116.28 o 
 -10  14   2        7.53      -33.18     33.86 o 
  -9  14   2       89.06      115.34     51.43 o 
  -8  14   2      724.08      845.53    101.57 o 
  -7  14   2        6.28        8.41     33.47 o 
  -6  14   2        3.23       -4.15     17.27 o 
  -5  14   2      236.45      208.68     28.28 o 
  -4  14   2       15.08       11.08     16.25 o 
  -3  14   2      312.35      316.58     30.74 o 
  -2  14   2      756.66      695.61     42.88 o 
  -1  14   2      158.44      196.51     26.11 o 
   0  14   2       97.78       78.73     20.44 o 
   1  14   2      309.60      327.53     35.83 o 
   2  14   2       16.61       24.21     20.11 o 
   3  14   2      310.91      361.39     36.93 o 
   4  14   2      393.49      436.99     38.97 o 
   5  14   2      207.45      193.98     28.62 o 
   6  14   2      176.02      159.59     37.53 o 
   7  14   2        4.31      -20.42     20.46 o 
   8  14   2      175.75      171.62     34.26 o 
   9  14   2       38.44       26.93     42.56 o 
  10  14   2      221.05      346.23     76.73 o 
  11  14   2       84.27      164.38     59.90 o 
  12  14   2        7.77       56.73     51.72 o 
 -10  15   2       32.55      -36.48     36.48 o 
  -9  15   2       97.37       80.76     49.40 o 
  -8  15   2      363.70      360.89     70.93 o 
  -7  15   2        7.05       26.69     38.50 o 
  -6  15   2       11.61       25.14     25.49 o 
  -5  15   2       50.70       41.31     18.86 o 
  -4  15   2      209.08      227.74     28.06 o 
  -3  15   2       43.33       62.79     20.09 o 
  -2  15   2      261.21      269.79     30.47 o 
  -1  15   2      206.94      181.47     26.09 o 
   0  15   2      300.59      299.89     31.81 o 
   1  15   2      537.59      553.05     43.71 o 
   2  15   2      619.02      749.04     65.15 o 
   3  15   2       10.67        5.90     21.28 o 
   4  15   2      982.19     1045.98     87.95 o 
   5  15   2      228.62      234.61     32.66 o 
   6  15   2      266.38      201.10     39.40 o 
   7  15   2      478.80      446.91    117.91 o 
   8  15   2        5.17       10.48     37.76 o 
   9  15   2      180.95      210.23     61.77 o 
  10  15   2       42.73        5.49     43.00 o 
  -8  16   2       35.16      -37.93     37.93 o 
  -7  16   2        0.40      -25.88     26.11 o 
  -6  16   2      284.16      243.68     47.30 o 
  -5  16   2       95.63       79.49     23.09 o 
  -4  16   2      617.11      726.66     47.39 o 
  -3  16   2      130.03      132.34     25.66 o 
  -2  16   2        6.45        3.94     19.05 o 
  -1  16   2      716.69      726.49     68.84 o 
   0  16   2       37.23       20.67     19.66 o 
   1  16   2     1737.77     1772.32     65.72 o 
   2  16   2      209.29      199.09     30.22 o 
   3  16   2      139.29      138.67     25.81 o 
   4  16   2       33.34       40.71     23.91 o 
   5  16   2        4.01       18.94     23.46 o 
   6  16   2        7.87       40.09     29.64 o 
   7  16   2        6.46      -24.40     36.93 o 
   8  16   2        1.77        2.12     43.34 o 
  -5  17   2       28.35       22.33     30.86 o 
  -4  17   2       13.29       24.98     20.85 o 
  -3  17   2       13.79        8.50     21.54 o 
  -2  17   2       93.19       92.73     25.69 o 
  -1  17   2       11.24       31.70     21.59 o 
   0  17   2       16.50       19.30     20.53 o 
   1  17   2       53.07       32.44     22.03 o 
   2  17   2        4.15       -2.24     21.99 o 
   3  17   2        0.71       11.34     20.17 o 
   4  17   2      125.30      106.20     25.87 o 
   5  17   2      602.48      662.92     55.91 o 
 -20   1   3      286.32      250.52     27.48 o 
 -19   1   3      268.12      260.46     26.73 o 
 -18   1   3      412.62      443.28     30.79 o 
 -17   1   3      214.72      167.05     20.92 o 
 -16   1   3       44.04       25.96     15.05 o 
 -15   1   3      492.37      520.14     29.53 o 
 -14   1   3     2342.07     2153.36     44.90 o 
 -13   1   3     1178.72     1228.85     49.15 o 
 -12   1   3     4964.24     4850.81     68.47 o 
 -11   1   3      359.76      322.14     12.10 o 
 -10   1   3       26.99       39.43      6.20 o 
  -9   1   3     3385.01     3396.33     44.73 o 
  -8   1   3      361.27      308.63     10.60 o 
  -7   1   3     1436.84     1745.74     26.91 o 
  -6   1   3     1162.71     1227.49     21.98 o 
  -5   1   3      218.55      251.39      8.61 o 
  -4   1   3     3749.49     3579.73     81.97 o 
  -3   1   3        6.29       -1.43      5.83 o 
  -2   1   3     3927.61     3637.16     80.62 o 
  -1   1   3    47656.64    46447.89    818.94 o 
   0   1   3     3907.35     3987.26     91.52 o 
   1   1   3     3981.47     2174.66    192.08 o 
   2   1   3     3025.29     2952.04     55.70 o 
   3   1   3     9967.18    10052.54    323.43 o 
   4   1   3     9011.58     8630.25     98.48 o 
   5   1   3     1688.53     1746.92     27.58 o 
   6   1   3     1926.57     2111.71     31.84 o 
   7   1   3      284.24      353.72     11.65 o 
   8   1   3       96.26       92.42      5.70 o 
   9   1   3     1371.12     1284.25     26.03 o 
  10   1   3      771.09      828.09     17.07 o 
  11   1   3      207.42      198.16      9.90 o 
  12   1   3       16.48       27.17      9.06 o 
  13   1   3      109.53      111.94     12.65 o 
  14   1   3      160.29      161.36     14.07 o 
  15   1   3       62.09       55.52     10.18 o 
  16   1   3       99.14      114.97     18.05 o 
  17   1   3       36.37       26.31     22.99 o 
  18   1   3       25.27       19.80     15.95 o 
  19   1   3       19.39        9.43     17.41 o 
  20   1   3      313.22      351.04     33.49 o 
 -20   2   3       70.14       80.65     30.62 o 
 -19   2   3      138.55      111.50     21.16 o 
 -18   2   3        1.03      -14.11     15.06 o 
 -17   2   3     1214.99     1368.68     55.95 o 
 -16   2   3       42.02       26.95     10.45 o 
 -15   2   3      129.82      140.16     17.27 o 
 -14   2   3       14.46       22.82     10.06 o 
 -13   2   3       42.43       62.03     10.73 o 
 -12   2   3     1315.60     1184.77     27.62 o 
 -11   2   3      185.58      209.67     12.17 o 
 -10   2   3     3684.40     3819.42     55.21 o 
  -9   2   3     1400.50     1209.28     25.11 o 
  -8   2   3      300.46      392.45     13.42 o 
  -7   2   3     2940.07     2976.18     46.19 o 
  -6   2   3      229.58      276.40     11.78 o 
  -5   2   3      746.95      765.94     36.19 o 
  -4   2   3     2797.21     2753.68     54.44 o 
  -3   2   3    10795.18    10913.06    148.27 o 
  -2   2   3      153.55      113.80      7.10 o 
  -1   2   3        0.02       11.95      5.21 o 
   0   2   3    12972.62    13075.15    289.42 o 
   1   2   3    14191.30    13805.46    305.76 o 
   3   2   3    20004.68    20197.50    300.19 o 
   4   2   3     5381.39     5415.39     76.14 o 
   5   2   3     4198.45     4247.39     62.36 o 
   6   2   3     2840.80     2828.78     44.70 o 
   7   2   3     2449.31     2639.20     43.36 o 
   8   2   3       68.35       99.65      9.06 o 
   9   2   3     2911.08     3137.26     47.27 o 
  10   2   3        4.54        4.46      5.76 o 
  11   2   3      845.32      848.73     24.11 o 
  12   2   3       51.39       75.24     10.96 o 
  13   2   3       82.71       77.57     11.46 o 
  14   2   3      219.69      246.37     18.72 o 
  15   2   3     1137.81     1074.63     29.91 o 
  16   2   3       48.46       50.01     11.53 o 
  17   2   3      592.47      652.42     31.89 o 
  18   2   3       11.29       37.56     17.24 o 
  19   2   3       71.43      134.37     30.74 o 
  20   2   3       66.20       83.84     21.55 o 
 -20   3   3      103.93      131.59     27.16 o 
 -19   3   3      330.86      360.03     42.35 o 
 -18   3   3       15.04       16.83     16.94 o 
 -17   3   3      207.48      203.84     17.02 o 
 -16   3   3      565.77      527.37     23.88 o 
 -15   3   3      188.72      192.15     15.71 o 
 -14   3   3       17.39       -6.14     12.48 o 
 -13   3   3      153.36      134.34     12.09 o 
 -12   3   3      676.97      716.03     25.62 o 
 -11   3   3      240.48      212.11     17.84 o 
 -10   3   3     1280.91     1291.62     31.20 o 
  -9   3   3      222.85      209.81     10.72 o 
  -8   3   3     4092.57     4156.40     75.78 o 
  -7   3   3      103.67      105.04     16.11 o 
  -6   3   3    10369.62    10722.50    165.88 o 
  -5   3   3       68.37       80.67      6.62 o 
  -4   3   3     1287.90     1397.87     49.42 o 
  -3   3   3       24.88       39.70      7.47 o 
  -2   3   3     5557.17     5720.77    106.03 o 
  -1   3   3     1050.80      961.29     33.38 o 
   0   3   3       51.69       93.02     16.65 o 
   1   3   3    31430.57    32830.64    494.35 o 
   3   3   3     1322.04     1281.15     30.37 o 
   4   3   3       51.77      153.24      7.76 o 
   5   3   3      253.45      394.77     38.73 o 
   6   3   3     4209.88     4685.02     69.66 o 
   7   3   3      652.02      605.81     19.52 o 
   8   3   3       63.68       79.89      6.92 o 
   9   3   3      304.31      290.33     12.14 o 
  10   3   3       15.67       28.60     12.25 o 
  11   3   3       35.23       37.42      8.94 o 
  12   3   3      126.02      129.67     12.30 o 
  13   3   3      147.34      146.98     13.48 o 
  14   3   3       36.05       29.00     12.04 o 
  15   3   3     2421.38     2392.76     55.18 o 
  16   3   3        0.51      -11.92     13.41 o 
  17   3   3       12.82       -3.12     10.90 o 
  18   3   3       14.01       13.59     11.69 o 
  19   3   3       50.17       58.26     19.69 o 
  20   3   3       75.50       84.72     27.90 o 
 -20   4   3       12.50       10.98     19.35 o 
 -19   4   3      682.46      691.64     37.15 o 
 -18   4   3        0.85       14.92     13.05 o 
 -17   4   3       62.05       79.12     15.65 o 
 -16   4   3      379.89      347.73     23.36 o 
 -15   4   3     1301.45     1238.16     39.46 o 
 -14   4   3       48.29       34.90     11.92 o 
 -13   4   3       29.42       21.91     13.29 o 
 -12   4   3      855.09      800.52     32.68 o 
 -11   4   3     1262.29     1254.41     39.58 o 
 -10   4   3      185.07      168.56     13.03 o 
  -9   4   3      474.55      427.83     19.11 o 
  -8   4   3     1147.94     1279.36     29.96 o 
  -7   4   3     1333.03     1349.16     29.82 o 
  -6   4   3      495.92      496.96     17.70 o 
  -5   4   3      104.98      115.95     11.75 o 
  -4   4   3      321.32      372.72     11.71 o 
  -3   4   3       16.77       48.53     13.55 o 
  -2   4   3      304.98      346.30     23.38 o 
  -1   4   3        0.01       -0.62      9.01 o 
   0   4   3     2144.51     1369.53     64.25 o 
   1   4   3     4473.95     4710.44    106.81 o 
   3   4   3       88.48       14.37     17.74 o 
   4   4   3     3893.38     3881.21     64.75 o 
   5   4   3    11466.20    12291.63    166.58 o 
   6   4   3       51.08       85.10      5.82 o 
   7   4   3     4367.78     4890.69     82.96 o 
   8   4   3      127.27      143.34      8.32 o 
   9   4   3      611.96      659.19     17.04 o 
  10   4   3        0.33       -2.13      6.03 o 
  11   4   3      543.99      624.50     21.73 o 
  12   4   3      278.19      249.72     17.93 o 
  13   4   3       64.63       53.21     12.04 o 
  14   4   3      379.22      389.32     22.26 o 
  15   4   3       12.60       38.85     13.78 o 
  16   4   3       57.08       38.91     15.86 o 
  17   4   3      222.16      225.59     23.49 o 
  18   4   3       49.74       77.52     14.82 o 
  19   4   3       50.78       65.61     14.55 o 
  20   4   3        6.34       -0.12     31.64 o 
 -19   5   3       24.16       33.46     16.07 o 
 -18   5   3      136.59      144.75     28.59 o 
 -17   5   3      390.74      433.20     26.55 o 
 -16   5   3      508.43      543.43     27.73 o 
 -15   5   3      374.54      414.71     62.80 o 
 -14   5   3     1118.95     1039.77     39.35 o 
 -13   5   3      607.60      665.94     53.83 o 
 -12   5   3      564.61      526.14     33.77 o 
 -11   5   3     4345.67     4070.85     87.87 o 
 -10   5   3     1819.24     1716.71     45.74 o 
  -9   5   3      134.46      116.25     13.26 o 
  -8   5   3      114.70      145.33     11.99 o 
  -7   5   3      433.88      491.48     24.19 o 
  -6   5   3      174.83      161.33     12.46 o 
  -5   5   3     1916.02     1910.68     38.77 o 
  -4   5   3      303.57      292.13     31.09 o 
  -3   5   3        2.49       12.73      9.28 o 
  -2   5   3      539.25      419.79     89.51 o 
  -1   5   3        0.38        3.93      4.78 o 
   0   5   3     2783.09     1336.11     67.62 o 
   1   5   3      139.59      216.15     16.80 o 
   2   5   3     3291.76     3579.34     79.48 o 
   3   5   3     5430.79     5432.14    135.28 o 
   4   5   3     1280.14     1334.91     48.56 o 
   5   5   3       44.41       25.75      5.20 o 
   6   5   3     1334.54     1260.58     25.15 o 
   7   5   3     8257.05     8522.07    122.19 o 
   8   5   3      370.96      361.69     17.69 o 
   9   5   3     1055.17     1119.50     45.84 o 
  10   5   3       43.35       37.28      7.89 o 
  11   5   3      717.84      720.64     22.66 o 
  12   5   3     1260.39     1374.45     37.32 o 
  13   5   3      648.01      587.07     31.94 o 
  14   5   3      121.68      100.77     16.75 o 
  15   5   3      217.11      207.46     21.50 o 
  16   5   3       39.36       54.90     17.30 o 
  17   5   3      161.45      192.18     25.71 o 
  18   5   3      320.17      256.32     29.56 o 
  19   5   3        2.41        2.40     13.53 o 
 -19   6   3      261.64      284.59     60.51 o 
 -18   6   3      153.50      164.65     19.19 o 
 -17   6   3      395.69      433.03     26.10 o 
 -16   6   3      157.93      155.67     22.45 o 
 -15   6   3      187.18      255.11     25.18 o 
 -14   6   3        0.05       -6.03     12.06 o 
 -13   6   3      222.99      195.60     18.42 o 
 -12   6   3      765.72      676.07     40.54 o 
 -11   6   3      500.86      555.54     39.76 o 
 -10   6   3     2365.21     2376.76     63.56 o 
  -9   6   3     1951.15     1891.01     39.42 o 
  -8   6   3      380.01      348.30     28.24 o 
  -7   6   3      216.66      247.70     20.36 o 
  -6   6   3       46.46       50.84      9.81 o 
  -5   6   3       29.71       28.32      5.45 o 
  -4   6   3     3012.68     3020.12     71.23 o 
  -3   6   3      747.48      808.26     38.69 o 
  -2   6   3      115.58      145.88     19.12 o 
   0   6   3      633.73      618.47     19.49 o 
   1   6   3     3747.19     3624.94     84.12 o 
   2   6   3        0.44        6.58      8.52 o 
   3   6   3     1843.44     1761.39     64.92 o 
   4   6   3      116.59      146.73     15.42 o 
   5   6   3      178.42      236.42     14.04 o 
   6   6   3       25.32       25.78      4.70 o 
   7   6   3      265.27      268.08     11.86 o 
   8   6   3      281.82      275.52     20.40 o 
   9   6   3       18.25       10.57      8.16 o 
  10   6   3       73.94       88.99     14.77 o 
  11   6   3        3.53       -7.05      7.05 o 
  12   6   3      141.55      124.28     13.16 o 
  13   6   3      705.57      748.75     43.06 o 
  14   6   3      414.18      363.57     26.76 o 
  15   6   3      401.95      428.42     35.93 o 
  16   6   3       87.26      102.83     17.86 o 
  17   6   3      697.38      627.45     63.38 o 
  18   6   3      166.39      193.87     43.02 o 
  19   6   3       40.77       32.78     34.45 o 
 -19   7   3        1.86       16.37     30.43 o 
 -18   7   3       54.15       40.90     18.66 o 
 -17   7   3        0.02      -13.96     18.00 o 
 -16   7   3      422.60      385.40     48.59 o 
 -15   7   3      159.68      150.40     32.89 o 
 -14   7   3       62.98       76.12     22.12 o 
 -13   7   3      108.89      116.99     23.65 o 
 -12   7   3     2987.35     2913.18     92.24 o 
 -11   7   3       16.41       23.30     15.18 o 
 -10   7   3      172.90      186.88     22.40 o 
  -9   7   3       27.45       29.46     12.16 o 
  -8   7   3       93.98      142.25     13.42 o 
  -7   7   3      389.46      387.87     18.34 o 
  -6   7   3      240.26      276.08     20.32 o 
  -5   7   3      870.36      799.46     31.61 o 
  -4   7   3     2476.68     2773.93     54.66 o 
  -3   7   3      620.64      697.17     38.68 o 
  -2   7   3      679.40      727.32     40.39 o 
  -1   7   3       70.10       61.16     15.42 o 
   0   7   3      817.98      982.43     27.61 o 
   1   7   3       53.16        8.55     15.29 o 
   2   7   3     3032.84     3252.20     80.00 o 
   3   7   3      131.80      171.08     21.36 o 
   4   7   3      811.06      919.24     42.03 o 
   5   7   3      101.72      112.43     16.89 o 
   6   7   3     1253.98     1107.21     34.09 o 
   7   7   3      137.66      128.76     18.72 o 
   8   7   3      339.68      238.40     15.70 o 
   9   7   3     5373.00     5027.85    106.71 o 
  10   7   3     1211.98     1155.22     34.92 o 
  11   7   3      207.12      213.38     26.80 o 
  12   7   3      186.87      151.84     23.48 o 
  13   7   3      196.19      189.12     34.32 o 
  14   7   3      348.22      331.36     34.32 o 
  15   7   3      426.81      479.55     41.72 o 
  16   7   3        9.05       -1.42     20.93 o 
  17   7   3        5.72       30.61     29.59 o 
  18   7   3       30.35       50.97     34.29 o 
 -18   8   3       21.23       36.15     18.56 o 
 -17   8   3      249.75      205.11     39.57 o 
 -16   8   3      467.18      402.25     48.31 o 
 -15   8   3       29.10       56.20     26.13 o 
 -14   8   3       29.17       47.46     29.86 o 
 -13   8   3        3.17       24.49     16.62 o 
 -12   8   3      553.97      641.17     38.92 o 
 -11   8   3      102.14      108.42     53.97 o 
 -10   8   3     1152.36     1046.04     42.92 o 
  -9   8   3      415.80      406.36     27.03 o 
  -8   8   3     1886.35     1821.96    132.29 o 
  -7   8   3        3.63        3.46     12.90 o 
  -6   8   3      886.40      978.75     37.48 o 
  -5   8   3      199.36      192.47     21.94 o 
  -4   8   3      140.87      163.81     18.52 o 
  -3   8   3     3162.70     3228.18     81.35 o 
  -1   8   3     3042.08     3272.20    111.36 o 
   0   8   3       51.73       55.79     30.84 o 
   1   8   3     1566.84     1629.09     52.86 o 
   2   8   3       36.24       42.30     13.27 o 
   3   8   3     1083.88     1110.35     73.04 o 
   4   8   3       26.76       21.87     10.04 o 
   6   8   3      319.07      343.64     31.94 o 
   7   8   3     1907.94     1819.00     49.72 o 
   8   8   3       21.44       33.05     11.29 o 
   9   8   3      452.41      547.21     65.69 o 
  10   8   3     1398.08     1392.81     40.50 o 
  11   8   3      125.91      144.82     16.17 o 
  12   8   3     1496.42     1515.24     57.31 o 
  13   8   3      235.90      204.71     24.98 o 
  14   8   3       80.13      110.82     22.62 o 
  15   8   3      750.52      731.89     60.07 o 
  16   8   3      250.26      304.54     35.02 o 
  17   8   3      242.51      213.24     37.95 o 
  18   8   3       20.62       44.43     30.26 o 
 -17   9   3       88.39       32.24     27.00 o 
 -16   9   3       96.99      121.14     29.08 o 
 -15   9   3       11.31       47.85     20.73 o 
 -14   9   3       11.81       11.07     21.47 o 
 -13   9   3      137.53      141.57     37.16 o 
 -12   9   3      142.74      114.20     17.25 o 
 -11   9   3       83.85       11.22     31.95 o 
 -10   9   3      398.02      455.91     66.94 o 
  -9   9   3       22.80       59.59     34.58 o 
  -8   9   3     2237.12     2141.04    122.15 o 
  -7   9   3      739.39      757.70     57.20 o 
  -6   9   3     2912.78     2939.90     77.23 o 
  -5   9   3      190.55      161.70     28.04 o 
  -4   9   3      614.65      766.99     50.84 o 
  -3   9   3     1476.52     1493.55     61.30 o 
  -2   9   3        3.52        4.45      9.57 o 
  -1   9   3       60.80       34.07     12.97 o 
   0   9   3     1259.09     1289.20     48.95 o 
   1   9   3       11.12       10.49     15.84 o 
   2   9   3       54.59       72.37     30.63 o 
   3   9   3     1162.33     1242.06     47.12 o 
   4   9   3      480.51      382.40     33.22 o 
   5   9   3     1541.35     1501.83     61.15 o 
   6   9   3      338.38      347.82     35.72 o 
   7   9   3     1077.70     1077.29     55.47 o 
   8   9   3       21.89       24.08     30.37 o 
   9   9   3     4284.79     4150.97    189.15 o 
  10   9   3      137.92      132.27     25.72 o 
  11   9   3       18.86       70.64     38.29 o 
  12   9   3       33.04       40.06     36.57 o 
  13   9   3       82.42       87.97     14.31 o 
  14   9   3       23.92       -7.15     41.40 o 
  15   9   3      122.70      106.32     20.81 o 
  16   9   3      129.20      111.62     55.67 o 
  17   9   3      163.10      225.86     33.37 o 
 -15  10   3      253.98      183.92     55.77 o 
 -14  10   3     1084.12     1087.37    112.73 o 
 -13  10   3      473.45      432.84     71.71 o 
 -12  10   3      140.33       98.40     44.58 o 
 -11  10   3        0.17        3.49     31.96 o 
 -10  10   3        4.87       27.48     31.49 o 
  -9  10   3      155.56      168.15     47.38 o 
  -8  10   3        9.46      -15.13     24.97 o 
  -7  10   3      416.73      460.58     33.27 o 
  -6  10   3      264.05      296.51     26.24 o 
  -5  10   3     1660.03     1546.27     54.07 o 
  -4  10   3       68.83       53.41     16.15 o 
  -3  10   3       30.75       25.19     13.59 o 
  -2  10   3       65.31       63.54     24.58 o 
  -1  10   3      378.20      372.62     31.03 o 
   0  10   3      116.01      112.71     20.18 o 
   1  10   3      345.32      416.93     32.41 o 
   2  10   3     2972.42     3057.58     85.28 o 
   3  10   3     2289.90     2311.04     70.93 o 
   4  10   3     1045.84     1136.36     47.50 o 
   5  10   3     1153.80     1280.72     49.94 o 
   6  10   3       94.88      120.90     29.58 o 
   7  10   3        8.51      -15.53     15.53 o 
   8  10   3       17.20       14.57     18.41 o 
   9  10   3      503.85      567.62     47.23 o 
  10  10   3        8.70       19.85     19.56 o 
  11  10   3      983.03     1079.48    111.93 o 
  12  10   3       49.83       51.64     39.25 o 
  13  10   3      109.47       53.89     43.42 o 
  14  10   3       80.58      116.91     48.89 o 
  15  10   3      227.70      303.30     70.24 o 
  16  10   3       15.86       46.99     50.31 o 
 -15  11   3       59.38       38.68     44.66 o 
 -14  11   3       78.23       41.00     42.40 o 
 -13  11   3      567.52      692.91     94.62 o 
 -12  11   3      110.35      121.61     49.93 o 
 -11  11   3      340.47      299.41     63.09 o 
 -10  11   3      135.51       96.57     44.70 o 
  -9  11   3      614.05      528.13     76.88 o 
  -8  11   3       82.41      126.97     43.75 o 
  -7  11   3     3928.60     3942.74    117.57 o 
  -6  11   3     1221.90     1227.48     49.93 o 
  -5  11   3     2328.67     2159.53     68.84 o 
  -4  11   3        0.75        5.62     14.43 o 
  -3  11   3        5.45       12.34     15.41 o 
  -2  11   3     1262.25     1161.40     43.82 o 
  -1  11   3       87.17       92.45     20.86 o 
   0  11   3      135.64       93.08     20.84 o 
   1  11   3      857.81      844.56     46.87 o 
   2  11   3      463.48      435.25     34.90 o 
   3  11   3     6481.43     6057.71    143.04 o 
   4  11   3      458.05      413.30     34.64 o 
   5  11   3     1136.10     1080.50     48.21 o 
   6  11   3        0.13       -7.07     17.51 o 
   7  11   3      401.25      362.22     54.61 o 
   8  11   3        1.15      -15.88     15.88 o 
   9  11   3       20.17       21.06     20.28 o 
  10  11   3       84.47      108.00     37.73 o 
  11  11   3       14.13       23.94     34.87 o 
  12  11   3        9.07       86.21     46.10 o 
  13  11   3        7.98      -31.46     31.46 o 
  14  11   3      203.48      183.81     61.05 o 
  15  11   3      297.25      358.60     78.36 o 
  16  11   3        5.06        7.04     48.92 o 
 -15  12   3       95.73      131.51     57.36 o 
 -14  12   3      216.47      191.01     65.30 o 
 -13  12   3       95.78      123.16     53.73 o 
 -12  12   3       49.22       24.64     42.04 o 
 -11  12   3       72.24       40.91     41.36 o 
 -10  12   3      360.41      317.92     67.18 o 
  -9  12   3       14.74       18.35     35.00 o 
  -8  12   3      158.75      169.84     48.05 o 
  -7  12   3       20.75       27.25     16.40 o 
  -6  12   3      215.05      217.24     25.91 o 
  -5  12   3        3.23       19.85     15.73 o 
  -4  12   3      186.06      269.37     29.25 o 
  -3  12   3      553.14      575.69     36.18 o 
  -2  12   3     1851.72     1779.91     57.23 o 
  -1  12   3        7.33       13.02     16.87 o 
   0  12   3      729.85      691.65     45.43 o 
   1  12   3       99.00       80.00     22.00 o 
   2  12   3      279.76      314.31     66.51 o 
   3  12   3       59.07       48.36     18.71 o 
   4  12   3       25.63       63.90     19.43 o 
   5  12   3        0.17      -11.15     14.35 o 
   6  12   3     1199.78     1143.93     64.34 o 
   7  12   3       57.59       52.40     23.89 o 
   8  12   3      712.51      730.30     57.80 o 
   9  12   3        0.06       30.80     21.60 o 
  10  12   3       84.57       94.19     47.24 o 
  11  12   3      735.47      704.25     96.85 o 
  12  12   3      671.12      823.62    106.56 o 
  13  12   3       42.78       12.19     45.53 o 
  14  12   3      211.36      261.75     71.49 o 
  15  12   3        8.19      -14.01     47.74 o 
 -13  13   3        9.02       24.27     44.08 o 
 -12  13   3      115.07      142.17     56.92 o 
 -11  13   3      112.14       95.34     52.07 o 
 -10  13   3       67.94      120.04     49.57 o 
  -9  13   3      389.53      373.14     71.35 o 
  -8  13   3       60.80       16.09     35.79 o 
  -7  13   3       20.05       50.13     37.57 o 
  -6  13   3      130.22      152.08     41.84 o 
  -5  13   3       24.49        9.17     16.40 o 
  -4  13   3      252.44      304.72     31.56 o 
  -3  13   3      182.70      183.98     23.79 o 
  -2  13   3       51.73       60.11     18.57 o 
  -1  13   3      257.39      279.64     28.43 o 
   0  13   3      550.60      635.72     46.60 o 
   1  13   3     1530.59     1678.58     66.34 o 
   2  13   3      100.12       87.93     23.83 o 
   3  13   3       67.87       76.76     23.22 o 
   4  13   3      371.24      323.66     34.78 o 
   5  13   3      377.19      407.91     36.47 o 
   6  13   3      374.37      376.44     44.50 o 
   7  13   3      350.34      362.63     44.12 o 
   8  13   3        0.65       12.88     41.06 o 
   9  13   3      147.74      184.03     33.41 o 
  10  13   3       39.14       59.42     44.01 o 
  11  13   3     1007.53     1124.31    127.15 o 
  12  13   3      733.57      784.23    108.18 o 
  13  13   3       81.13      107.53     58.48 o 
 -12  14   3      124.18      144.81     57.56 o 
 -11  14   3      156.58      195.19     60.75 o 
 -10  14   3      461.52      547.26     86.96 o 
  -9  14   3       79.61       32.93     41.44 o 
  -8  14   3        3.68       68.76     41.98 o 
  -7  14   3      208.89      227.36     57.22 o 
  -6  14   3      115.58      110.97     23.67 o 
  -5  14   3      551.70      584.29     53.86 o 
  -4  14   3       28.21       11.60     15.93 o 
  -3  14   3       35.13       20.59     17.22 o 
  -2  14   3      351.34      377.84     33.53 o 
  -1  14   3       35.22       70.28     19.80 o 
   0  14   3        2.33       -8.61     15.07 o 
   1  14   3       69.26       60.42     22.44 o 
   2  14   3        1.63        0.17     18.19 o 
   3  14   3      813.32      816.73     52.49 o 
   4  14   3        4.28        2.69     18.80 o 
   5  14   3      150.08      119.02     26.01 o 
   6  14   3      234.84      193.08     90.71 o 
   7  14   3      130.02      107.41     30.50 o 
   8  14   3      126.26      157.57     33.62 o 
   9  14   3      137.11      124.84     51.61 o 
  10  14   3       29.17       -8.53     37.76 o 
  11  14   3       55.26       61.02     48.02 o 
  12  14   3      205.05      182.36     65.48 o 
 -10  15   3       28.98        1.39     38.13 o 
  -9  15   3        4.98       57.08     44.98 o 
  -8  15   3        1.70       63.76     43.82 o 
  -7  15   3       91.11      133.87     39.27 o 
  -6  15   3        2.30      -11.26     25.76 o 
  -5  15   3       34.07       17.39     17.89 o 
  -4  15   3     1082.44     1239.26     90.56 o 
  -3  15   3      150.31      129.09     24.22 o 
  -2  15   3      139.38      151.92     25.13 o 
  -1  15   3       92.09       89.82     26.02 o 
   0  15   3        5.68        0.01     17.53 o 
   1  15   3      614.87      670.06     43.84 o 
   2  15   3     1051.66     1198.79     63.05 o 
   3  15   3      149.86      127.86     26.89 o 
   4  15   3       29.05      -12.37     18.99 o 
   5  15   3       29.23       39.88     22.47 o 
   6  15   3        1.21        0.01     24.31 o 
   7  15   3       48.89       50.40     29.24 o 
   8  15   3       11.76       39.31     42.85 o 
   9  15   3        1.02       31.22     43.93 o 
  10  15   3       14.31       69.56     51.27 o 
  -8  16   3       42.56        0.48     30.50 o 
  -7  16   3       51.20      131.10     38.89 o 
  -6  16   3       51.82       59.49     33.06 o 
  -5  16   3       21.26       18.71     22.99 o 
  -4  16   3      918.83      955.12     52.73 o 
  -3  16   3      102.99      118.99     24.24 o 
  -2  16   3      132.83      124.12     25.61 o 
  -1  16   3        3.66       17.23     24.55 o 
   0  16   3        8.30       18.25     19.65 o 
   1  16   3       35.51       31.02     20.45 o 
   2  16   3       63.93       64.51     22.40 o 
   3  16   3        3.30       -9.99     20.90 o 
   4  16   3       33.89       -8.48     19.85 o 
   5  16   3      103.34      108.83     34.19 o 
   6  16   3      519.38      511.73    100.54 o 
   7  16   3      120.70      166.42     39.28 o 
   8  16   3      445.45      363.13     79.18 o 
  -5  17   3        8.22      -11.42     30.38 o 
  -4  17   3       74.81       79.43     24.39 o 
  -3  17   3       56.50       53.35     23.10 o 
  -2  17   3      324.21      339.46     35.75 o 
  -1  17   3      374.20      386.76     37.61 o 
   0  17   3      667.09      712.01     48.61 o 
   1  17   3       25.64       41.66     22.52 o 
   2  17   3       85.71       86.65     24.05 o 
   3  17   3      294.33      254.77     37.24 o 
   4  17   3      100.33      102.52     25.84 o 
   5  17   3       10.68       57.96     50.45 o 
 -20   0   4      454.65      565.95     60.61 o 
 -19   0   4       34.81       -7.98     27.18 o 
 -18   0   4       67.55      113.43     33.17 o 
 -17   0   4        6.70       -1.50     17.92 o 
 -16   0   4       39.76       31.40     18.51 o 
 -15   0   4     2003.80     1722.39     62.61 o 
 -14   0   4      275.78      284.77     27.33 o 
 -13   0   4     4912.11     4636.75    118.09 o 
 -12   0   4      374.66      433.18     17.88 o 
 -11   0   4        0.44       11.74      5.73 o 
 -10   0   4       53.99       66.83      7.76 o 
  -9   0   4     4716.31     4975.66     80.60 o 
  -8   0   4     1858.18     2123.35     38.43 o 
  -7   0   4     3016.03     3144.56     52.28 o 
  -6   0   4       44.47      106.73     21.65 o 
  -5   0   4      175.15      158.95      7.93 o 
  -4   0   4    27033.96    28040.14    471.25 o 
  -3   0   4    40997.44    42843.20    629.04 o 
  -2   0   4     7054.59     6396.45    135.85 o 
  -1   0   4       79.74       70.55      8.45 o 
   0   0   4    25573.08    25434.43    780.39 o 
   1   0   4     4041.93     4240.28    115.02 o 
   2   0   4     1758.64     1611.33     38.47 o 
   3   0   4      776.26      723.36     24.34 o 
   4   0   4     6272.88     6110.97    109.54 o 
   5   0   4     1018.38      909.51     20.37 o 
   6   0   4     2951.19     3188.18     54.56 o 
   7   0   4     1060.40     1020.93     23.92 o 
   8   0   4      894.96     1017.06     29.77 o 
   9   0   4        8.89       -7.44      7.78 o 
  10   0   4        6.01       22.47     12.78 o 
  11   0   4      300.59      312.88     20.49 o 
  12   0   4      422.26      469.48     18.86 o 
  13   0   4        9.16       17.68      7.78 o 
  14   0   4        2.73       21.31     13.27 o 
  15   0   4     3506.65     3591.82    101.53 o 
  16   0   4      967.98      892.35     46.14 o 
  17   0   4       85.90       58.21     32.94 o 
  18   0   4       73.25       89.82     23.68 o 
  19   0   4       65.46       30.84     23.10 o 
  20   0   4        4.79       -2.95     22.26 o 
 -20   1   4       23.54       18.05     18.08 o 
 -19   1   4      301.41      319.82     28.49 o 
 -18   1   4      215.00      227.25     24.47 o 
 -17   1   4        0.32       -9.62     14.17 o 
 -16   1   4       15.50       17.15     15.06 o 
 -15   1   4        6.39       14.49     13.94 o 
 -14   1   4      183.54      203.43     17.29 o 
 -13   1   4     2814.78     2618.11     58.91 o 
 -12   1   4      265.59      299.02     19.48 o 
 -11   1   4     2594.55     2765.04     42.87 o 
 -10   1   4      373.98      402.93     15.02 o 
  -9   1   4      488.34      568.09     15.44 o 
  -8   1   4    14554.43    14814.24    181.85 o 
  -7   1   4     4139.17     4565.97     60.09 o 
  -6   1   4     6189.50     7026.28     88.17 o 
  -5   1   4     2272.38     2460.95     41.75 o 
  -4   1   4     2978.92     3043.15     71.45 o 
  -3   1   4       57.56       19.95      4.17 o 
  -2   1   4       88.27      122.80      4.84 o 
  -1   1   4     2107.30     2099.71     34.82 o 
   0   1   4    11778.53    11856.47    206.49 o 
   1   1   4     1958.55     1821.81     33.89 o 
   2   1   4       82.19       27.70     15.88 o 
   3   1   4     2419.66     2364.10     36.52 o 
   4   1   4       53.67      102.53     11.45 o 
   5   1   4     4947.63     5009.27     65.54 o 
   6   1   4     2697.69     2963.63     42.28 o 
   7   1   4     3037.37     2960.45     39.81 o 
   8   1   4     1121.64     1321.08     22.53 o 
   9   1   4      643.53      749.89     18.61 o 
  10   1   4        2.46       -0.95      4.19 o 
  11   1   4     2065.49     2071.09     32.28 o 
  12   1   4     1671.56     1748.95     34.05 o 
  13   1   4     1008.63     1052.16     27.42 o 
  14   1   4     6262.09     6230.28     86.96 o 
  15   1   4       54.81       62.85     15.26 o 
  16   1   4      569.97      579.05     27.67 o 
  17   1   4       65.18       41.44     16.81 o 
  18   1   4        1.30       11.71     15.46 o 
  19   1   4       16.73       20.08     17.24 o 
  20   1   4       86.61      121.41     36.82 o 
 -20   2   4      111.02      124.75     23.28 o 
 -19   2   4       16.48       64.37     19.09 o 
 -18   2   4      180.92      178.20     33.56 o 
 -17   2   4      150.03      177.41     21.59 o 
 -16   2   4        4.40        2.17      9.47 o 
 -15   2   4      552.12      584.51     23.24 o 
 -14   2   4        1.20       -8.73      8.73 o 
 -13   2   4      960.07      967.56     27.95 o 
 -12   2   4      223.79      226.36     13.26 o 
 -11   2   4      174.33      128.14     10.07 o 
 -10   2   4       23.88       32.23      5.63 o 
  -9   2   4      471.94      451.31     14.59 o 
  -8   2   4      337.14      271.25     11.08 o 
  -7   2   4      334.51      374.89     11.85 o 
  -6   2   4     5424.03     5401.36    101.04 o 
  -5   2   4    45865.30    48297.61   1016.69 o 
  -4   2   4      334.08      423.06     20.17 o 
  -3   2   4     2001.74     2010.78     34.99 o 
  -2   2   4       25.13       29.45      4.01 o 
  -1   2   4    10560.54    11385.76    174.80 o 
   0   2   4     5139.83     4856.49     77.72 o 
   1   2   4     2935.36     3337.29    115.85 o 
   2   2   4     3730.17     4610.85     83.00 o 
   3   2   4       48.29       66.43      5.57 o 
   4   2   4    10951.38    10931.56    167.45 o 
   5   2   4     1193.29     1359.01     20.23 o 
   6   2   4      768.92      832.93     16.76 o 
   7   2   4       63.76       75.31      7.07 o 
   8   2   4       24.11       34.35      5.69 o 
   9   2   4     1430.64     1349.66     44.15 o 
  10   2   4      827.72      845.41     23.16 o 
  11   2   4       27.47       35.49     10.22 o 
  12   2   4       17.22       27.29      9.28 o 
  13   2   4       28.89        8.59      9.33 o 
  14   2   4        8.33       10.32     10.11 o 
  15   2   4        6.34        4.44     11.49 o 
  16   2   4      305.66      281.35     18.30 o 
  17   2   4        6.16       16.57     10.54 o 
  18   2   4       94.01       88.62     20.29 o 
  19   2   4      191.21      163.29     23.21 o 
  20   2   4       57.83       73.10     27.76 o 
 -20   3   4      834.42      774.44     52.44 o 
 -19   3   4       14.73       37.47     19.34 o 
 -18   3   4       36.95       22.92     17.20 o 
 -17   3   4       24.85       24.67     15.88 o 
 -16   3   4        0.03        6.61     10.31 o 
 -15   3   4        8.07       -7.65      9.57 o 
 -14   3   4      347.11      318.34     18.31 o 
 -13   3   4      371.02      450.78     20.24 o 
 -12   3   4       40.02       45.16      8.90 o 
 -11   3   4      144.66      180.43     25.17 o 
 -10   3   4      600.38      564.20     33.38 o 
  -9   3   4      340.45      326.62     14.77 o 
  -8   3   4      332.78      339.30     14.65 o 
  -7   3   4    15832.56    16309.52    248.92 o 
  -6   3   4      243.36      373.46     13.54 o 
  -5   3   4     4845.71     4952.81     80.38 o 
  -4   3   4     2406.19     2756.44     48.37 o 
  -3   3   4     9364.05     9527.77    170.36 o 
  -2   3   4       73.34       53.34      3.53 o 
  -1   3   4     3624.75     3644.29     75.27 o 
   0   3   4    10105.09     9167.79   1000.03 o 
   1   3   4    41752.30    43677.52    751.55 o 
   2   3   4       92.49      124.13     18.18 o 
   3   3   4     1891.96     1565.86     41.37 o 
   4   3   4      398.49      415.52     12.03 o 
   5   3   4     8683.30     9392.46    129.23 o 
   6   3   4     8700.17     9400.30    118.89 o 
   7   3   4      445.61      592.19     14.42 o 
   8   3   4      597.87      594.91     15.53 o 
   9   3   4      880.88      994.56     21.53 o 
  10   3   4        5.55       19.07      6.55 o 
  11   3   4      845.22      888.69     24.61 o 
  12   3   4        9.72        4.83      8.51 o 
  13   3   4      102.52      103.95     12.30 o 
  14   3   4       13.84       12.45     12.29 o 
  15   3   4       91.61       68.95     15.22 o 
  16   3   4        0.01       -6.87     13.35 o 
  17   3   4      219.74      202.48     17.33 o 
  18   3   4       77.81       85.77     14.24 o 
  19   3   4       18.36       20.58     17.62 o 
  20   3   4        5.88      -17.93     17.93 o 
 -20   4   4      757.89      958.70     43.55 o 
 -19   4   4        7.62       15.70     21.28 o 
 -18   4   4       10.42        5.93     13.05 o 
 -17   4   4       38.73       34.16     18.53 o 
 -16   4   4      401.24      393.69     40.44 o 
 -15   4   4      266.59      227.11     19.31 o 
 -14   4   4       15.81       17.64     11.02 o 
 -13   4   4      551.21      486.81     28.29 o 
 -12   4   4     1129.04     1121.53     38.43 o 
 -11   4   4      842.97      887.01     32.96 o 
 -10   4   4     1359.04     1453.47     66.18 o 
  -9   4   4     1110.20     1162.06     34.66 o 
  -8   4   4      149.82      116.64     11.61 o 
  -7   4   4     9872.76    10097.35    158.85 o 
  -6   4   4      996.53     1164.48     39.99 o 
  -5   4   4       27.31       66.89     11.07 o 
  -4   4   4     9832.96     9896.14    137.35 o 
  -3   4   4     3562.87     3653.21     95.26 o 
  -2   4   4    11172.21    11682.13    209.66 o 
  -1   4   4     2818.60     2634.39    118.15 o 
   0   4   4       55.95       10.01     15.70 o 
   3   4   4      103.17      125.76     19.78 o 
   4   4   4        7.01       33.57     13.78 o 
   5   4   4      590.46      870.82     28.69 o 
   6   4   4        4.87       12.30      4.09 o 
   7   4   4      490.43      413.50     22.78 o 
   8   4   4      443.89      389.75     12.73 o 
   9   4   4      453.47      429.53     14.35 o 
  10   4   4      989.62      895.56     21.29 o 
  11   4   4      143.07      134.63     10.65 o 
  12   4   4      142.81      146.93     12.98 o 
  13   4   4      831.43      824.39     26.13 o 
  14   4   4      683.18      618.46     27.11 o 
  15   4   4     3221.75     3268.37     83.05 o 
  16   4   4       17.62       22.18     13.82 o 
  17   4   4       14.01       30.02     15.89 o 
  18   4   4     1018.60     1034.41     40.57 o 
  19   4   4       50.42       33.55     13.68 o 
 -19   5   4       16.05       18.77     14.80 o 
 -18   5   4      104.78      153.11     19.00 o 
 -17   5   4      125.09      107.77     19.63 o 
 -16   5   4       75.72       73.84     14.69 o 
 -15   5   4      117.21      101.19     15.60 o 
 -14   5   4      117.76      112.68     33.64 o 
 -13   5   4     3516.41     3574.08     82.83 o 
 -12   5   4      108.60       96.66     15.19 o 
 -11   5   4      518.68      530.62     53.30 o 
 -10   5   4     1324.29     1325.42     39.06 o 
  -9   5   4      959.36      944.85     29.35 o 
  -8   5   4      603.83      673.71     23.30 o 
  -7   5   4      365.65      361.87     16.45 o 
  -6   5   4        0.33       -0.90      5.07 o 
  -5   5   4     1323.78     1474.08     32.11 o 
  -4   5   4      802.90      836.30     21.57 o 
  -3   5   4      571.53      687.58     33.03 o 
  -2   5   4     2457.55     2214.49    270.98 o 
   0   5   4      187.27       98.71     13.92 o 
   1   5   4      295.17      400.90     15.58 o 
   2   5   4       46.45       56.31     10.55 o 
   3   5   4     1330.24     1283.99    168.63 o 
   4   5   4       92.62      118.05     16.32 o 
   5   5   4      214.59      227.87     10.49 o 
   6   5   4      224.90      210.86     10.13 o 
   7   5   4     3466.14     3788.60     60.38 o 
   8   5   4     3868.48     4013.58     63.28 o 
   9   5   4        8.87        3.88      5.33 o 
  10   5   4      573.50      523.18     19.20 o 
  11   5   4     1366.65     1306.53     30.78 o 
  12   5   4      939.83      798.93     32.09 o 
  13   5   4      550.94      474.08     26.67 o 
  14   5   4      164.66      184.21     24.58 o 
  15   5   4        0.10       -0.62     21.60 o 
  16   5   4      777.72      652.80     34.90 o 
  17   5   4        7.17      -21.71     21.71 o 
  18   5   4       40.70       70.67     21.98 o 
  19   5   4       28.47       32.58     14.79 o 
 -19   6   4       22.04       29.81     14.79 o 
 -18   6   4        0.80       10.65     13.55 o 
 -17   6   4       45.80       47.82     14.11 o 
 -16   6   4       21.27       39.10     13.41 o 
 -15   6   4        1.11        0.13     14.27 o 
 -14   6   4       60.23       62.85     14.84 o 
 -13   6   4      271.70      229.58     28.14 o 
 -12   6   4      583.21      531.42     49.02 o 
 -11   6   4       70.24       68.64     12.31 o 
 -10   6   4     1883.93     1792.49     46.12 o 
  -9   6   4       85.30       97.18      9.56 o 
  -8   6   4      152.42      188.76     13.37 o 
  -7   6   4        6.40       22.05      7.90 o 
  -6   6   4        0.89        5.89      6.75 o 
  -5   6   4       10.51       23.96      6.57 o 
  -4   6   4      535.78      441.05     62.21 o 
  -3   6   4      506.41      474.74     30.88 o 
  -2   6   4     1039.90      910.54     41.20 o 
   0   6   4     4045.57     4379.32     97.92 o 
   1   6   4     4214.39     4793.33     84.58 o 
   2   6   4       14.70       17.15      9.08 o 
   3   6   4     2614.57     3302.85    323.46 o 
   4   6   4      496.91      415.06     40.44 o 
   5   6   4      524.15      535.18     20.80 o 
   6   6   4       40.86       43.86      5.74 o 
   7   6   4      673.11      683.86     18.17 o 
   8   6   4      631.79      630.23     18.88 o 
   9   6   4      270.34      284.96     20.28 o 
  10   6   4     1781.97     1869.58     54.23 o 
  11   6   4       39.44       25.16      9.47 o 
  12   6   4        0.71       -3.66      7.96 o 
  13   6   4      473.73      500.15     32.72 o 
  14   6   4      354.34      369.46     23.75 o 
  15   6   4      386.34      394.12     26.01 o 
  16   6   4      103.79      133.95     28.78 o 
  17   6   4      120.12       83.56     33.59 o 
  18   6   4       84.20       68.68     35.51 o 
  19   6   4        4.28        1.10     30.92 o 
 -18   7   4       22.31       24.64     17.93 o 
 -17   7   4       51.91       26.03     18.16 o 
 -16   7   4       86.14       61.81     29.37 o 
 -15   7   4        6.13       30.77     24.39 o 
 -14   7   4      219.30      203.94     29.00 o 
 -13   7   4       69.79       62.43     20.42 o 
 -12   7   4      271.40      286.36     29.81 o 
 -11   7   4       16.28       44.33     16.07 o 
 -10   7   4      405.69      368.48     35.46 o 
  -9   7   4      657.98      576.26     37.22 o 
  -8   7   4      644.38      604.26     24.94 o 
  -7   7   4      130.17      128.77     11.55 o 
  -6   7   4       84.13       73.12     12.26 o 
  -5   7   4     1020.60      881.15     33.29 o 
  -4   7   4     1796.00     1750.83     50.73 o 
  -3   7   4     3793.51     3603.99    105.26 o 
  -2   7   4      740.24      800.14     41.29 o 
  -1   7   4      128.71       25.34     32.30 o 
   0   7   4      123.21      120.30     14.04 o 
   1   7   4     1324.74     1375.36     39.60 o 
   2   7   4     1289.92     1393.62     45.27 o 
   3   7   4       58.36       59.86      8.85 o 
   4   7   4        4.37       -0.40      7.96 o 
   5   7   4      620.97      547.58     64.44 o 
   6   7   4      283.59      335.00     18.56 o 
   7   7   4        2.19       17.10      8.55 o 
   8   7   4      117.01      110.03      9.51 o 
   9   7   4       13.69       18.72     16.05 o 
  10   7   4     2343.94     2350.07     68.30 o 
  11   7   4     2402.21     2079.07     49.44 o 
  12   7   4      621.36      655.28     28.07 o 
  13   7   4      160.34      231.53     29.21 o 
  14   7   4       65.11       53.76     21.41 o 
  15   7   4       20.71       18.41     26.47 o 
  16   7   4       86.47       65.92     24.84 o 
  17   7   4      531.43      483.55     55.11 o 
  18   7   4       36.51       31.41     32.69 o 
 -18   8   4        3.61        9.48     17.00 o 
 -17   8   4      415.19      511.13     55.49 o 
 -16   8   4      234.29      262.37     41.91 o 
 -15   8   4        0.02        1.32     22.09 o 
 -14   8   4      289.23      350.89     33.96 o 
 -13   8   4        2.51       24.22     16.57 o 
 -12   8   4        0.04        8.32     14.06 o 
 -11   8   4        1.81        3.01     13.31 o 
 -10   8   4     1353.59     1334.90     50.18 o 
  -9   8   4       70.92       55.84     12.55 o 
  -8   8   4      918.50      861.19     26.30 o 
  -7   8   4     1085.51     1166.52     61.22 o 
  -6   8   4      263.98      313.99     23.25 o 
  -5   8   4     2246.02     2323.68     63.40 o 
  -4   8   4        9.75       17.28     11.02 o 
  -3   8   4       28.44       47.40     17.80 o 
  -2   8   4      382.47      475.51     52.86 o 
  -1   8   4      509.35      550.41     33.41 o 
   0   8   4     1040.50     1209.05     45.00 o 
   1   8   4      657.35      631.15     23.19 o 
   2   8   4     3263.36     3470.34     68.23 o 
   3   8   4     1258.83     1437.46     48.86 o 
   4   8   4      217.49      222.88     15.96 o 
   6   8   4      966.37      968.32     49.28 o 
   7   8   4      710.39      825.13     59.01 o 
   8   8   4       21.68       10.78     10.04 o 
   9   8   4       11.71        3.28     15.84 o 
  10   8   4      307.95      279.59     21.37 o 
  11   8   4       14.89       26.90     11.21 o 
  12   8   4       88.08      105.35     18.96 o 
  13   8   4      162.91      204.58     30.26 o 
  14   8   4      189.10      177.83     34.66 o 
  15   8   4       75.36        5.82     19.41 o 
  16   8   4       28.28       17.68     21.31 o 
  17   8   4       34.41        5.71     30.34 o 
  18   8   4       18.40       27.11     28.28 o 
 -17   9   4      204.86      249.74     37.79 o 
 -16   9   4      203.68      198.59     33.68 o 
 -15   9   4      865.54      878.96     56.59 o 
 -14   9   4      535.82      594.76     40.07 o 
 -13   9   4      237.15      258.66     56.00 o 
 -12   9   4      211.26      212.59     21.99 o 
 -11   9   4       14.98        6.57     25.78 o 
 -10   9   4      528.81      524.70     71.10 o 
  -9   9   4      473.91      421.80     63.58 o 
  -8   9   4       83.99       95.48     39.95 o 
  -7   9   4        9.15        7.65     11.83 o 
  -6   9   4       34.74       62.55     14.95 o 
  -5   9   4        2.43        9.75     11.21 o 
  -4   9   4       94.68      129.58     32.11 o 
   0   9   4     1287.92     1496.95     53.12 o 
   1   9   4     3047.28     3243.58     66.86 o 
   2   9   4      175.97      197.09     22.03 o 
   3   9   4     1443.48     1345.20     58.58 o 
   4   9   4      370.93      407.88     48.71 o 
   5   9   4      396.05      382.96     45.91 o 
   6   9   4     1280.13     1369.60    162.05 o 
   7   9   4      665.93      792.79     49.28 o 
   8   9   4      553.89      480.90     41.43 o 
   9   9   4      152.43      125.83     24.91 o 
  10   9   4      655.42      610.72     47.32 o 
  11   9   4      108.26      124.64     25.88 o 
  12   9   4       87.56       19.47     35.54 o 
  13   9   4        8.54       -7.08     33.96 o 
  14   9   4       73.48      106.52     23.03 o 
  15   9   4       30.86        5.54     22.12 o 
  16   9   4        1.00       22.65     18.83 o 
  17   9   4       42.86       32.73     21.11 o 
 -15  10   4      896.76      952.62    107.68 o 
 -14  10   4        5.01        7.74     37.91 o 
 -13  10   4        0.16        4.32     34.85 o 
 -12  10   4       46.55       71.75     41.85 o 
 -11  10   4       12.15        4.06     31.62 o 
 -10  10   4       36.76       57.05     38.78 o 
  -9  10   4      324.10      246.24     53.88 o 
  -8  10   4      256.48      193.07     49.28 o 
  -7  10   4       21.67       13.96     21.59 o 
  -6  10   4       66.86      121.34     19.84 o 
  -5  10   4      141.94      207.32     22.92 o 
  -4  10   4     1295.89     1398.16     51.82 o 
  -3  10   4       22.27       13.33     13.44 o 
  -2  10   4     1360.05     1257.51     66.18 o 
  -1  10   4        1.24       32.20     25.71 o 
   0  10   4      154.72      175.82     23.89 o 
   1  10   4      112.07      104.96     24.83 o 
   2  10   4       98.34      110.88     20.04 o 
   3  10   4      415.47      423.99     31.90 o 
   4  10   4      674.70      695.08     43.29 o 
   5  10   4     3500.20     3300.51    111.66 o 
   6  10   4     2213.60     2169.00     85.34 o 
   7  10   4      123.79      109.38     24.32 o 
   8  10   4      270.06      266.05     34.07 o 
   9  10   4      152.70      111.19     25.95 o 
  10  10   4      221.71      284.72     35.72 o 
  11  10   4      481.16      561.68     80.48 o 
  12  10   4      208.76      263.22     62.33 o 
  13  10   4      396.96      433.79     74.86 o 
  14  10   4       53.93       46.46     44.20 o 
  15  10   4      308.04      347.23     74.89 o 
  16  10   4      153.82       36.99     49.96 o 
 -15  11   4       11.33       -9.89     41.40 o 
 -14  11   4     1093.18     1313.93    117.63 o 
 -13  11   4       25.72       18.47     38.14 o 
 -12  11   4       74.42       42.32     39.98 o 
 -11  11   4      665.54      538.93     79.21 o 
 -10  11   4       31.47       18.55     34.52 o 
  -9  11   4      507.46      458.14     71.99 o 
  -8  11   4      252.21      207.93     49.68 o 
  -7  11   4      333.70      355.05     32.42 o 
  -6  11   4      445.92      388.44     31.21 o 
  -5  11   4      264.29      237.18     25.54 o 
  -4  11   4      136.73      134.99     32.70 o 
  -3  11   4     2601.94     2355.67     64.77 o 
  -2  11   4      959.04     1007.87     48.24 o 
  -1  11   4      112.37      104.70     21.53 o 
   0  11   4      270.78      226.25     32.06 o 
   1  11   4      494.70      497.38     38.11 o 
   2  11   4     2063.48     2073.07     69.51 o 
   3  11   4     1488.24     1410.48     77.21 o 
   4  11   4      696.01      690.74     43.00 o 
   5  11   4       22.12       28.44     15.91 o 
   6  11   4       71.63       89.06     43.50 o 
   7  11   4      647.87      501.97     46.38 o 
   8  11   4      777.67      751.43     52.63 o 
   9  11   4       40.43       50.02     22.48 o 
  10  11   4       74.84       64.04     23.31 o 
  11  11   4        9.84       -5.83     32.81 o 
  12  11   4      143.95      223.69     60.49 o 
  13  11   4        0.90       22.95     39.01 o 
  14  11   4       29.58       39.01     47.48 o 
  15  11   4       80.72       74.87     52.75 o 
 -15  12   4        4.18       -9.04     43.29 o 
 -14  12   4      307.66      395.91     77.67 o 
 -13  12   4      142.26      213.75     57.95 o 
 -12  12   4      324.66      372.95     73.29 o 
 -11  12   4      105.51      258.42     62.33 o 
 -10  12   4        3.00      -18.12     31.41 o 
  -9  12   4      463.89      474.02     77.13 o 
  -8  12   4      415.31      395.72     69.67 o 
  -7  12   4      856.98      883.04     58.14 o 
  -6  12   4      305.92      306.95     29.58 o 
  -5  12   4       29.74       10.73     17.36 o 
  -4  12   4     1099.80     1118.11     50.56 o 
  -3  12   4      454.94      433.85     31.93 o 
  -2  12   4     2471.76     2383.34     68.02 o 
  -1  12   4      225.21      290.21     31.81 o 
   0  12   4      828.15      950.33     50.01 o 
   1  12   4      398.80      355.38     33.69 o 
   2  12   4      115.71       69.49     20.87 o 
   3  12   4      515.58      455.47     37.03 o 
   4  12   4      656.74      805.58     46.72 o 
   5  12   4       59.85       62.01     19.10 o 
   6  12   4       76.49      103.25     27.31 o 
   7  12   4      154.20      154.18     30.58 o 
   8  12   4      185.21      209.86     46.06 o 
   9  12   4        6.48        6.31     26.27 o 
  10  12   4       49.13       -9.89     35.72 o 
  11  12   4      125.49      142.82     56.23 o 
  12  12   4      106.30       74.07     49.35 o 
  13  12   4      153.59      198.68     60.87 o 
  14  12   4       10.76      -19.95     41.40 o 
 -13  13   4        2.81       -7.55     37.19 o 
 -12  13   4       10.21       -6.07     38.65 o 
 -11  13   4      371.66      332.01     72.38 o 
 -10  13   4       48.12       12.36     37.85 o 
  -9  13   4        1.15        0.01     33.78 o 
  -8  13   4       24.09       10.58     33.17 o 
  -7  13   4      494.11      462.71     74.93 o 
  -6  13   4      223.09      233.48     28.29 o 
  -5  13   4        8.50        0.64     16.57 o 
  -4  13   4        2.24        8.84     14.96 o 
  -3  13   4      417.00      414.10     32.73 o 
  -2  13   4      999.78     1081.54     47.27 o 
  -1  13   4     2704.53     2456.71     82.98 o 
   0  13   4      317.47      330.10     33.47 o 
   1  13   4     1436.04     1502.74     62.64 o 
   2  13   4      224.78      200.47     28.10 o 
   3  13   4     1122.56     1194.12     59.91 o 
   4  13   4       49.04       38.72     20.27 o 
   5  13   4     1203.38     1103.46     54.49 o 
   6  13   4       41.74       28.21     37.80 o 
   7  13   4        0.40       16.35     21.25 o 
   8  13   4      233.05      237.97     44.54 o 
   9  13   4      108.19      122.52     30.42 o 
  10  13   4       19.98       90.28     46.75 o 
  11  13   4        2.65        9.31     43.81 o 
  12  13   4      859.25      783.56    106.91 o 
  13  13   4       78.33       84.35     57.37 o 
 -12  14   4      163.88      211.67     63.65 o 
 -11  14   4        1.68       33.41     42.44 o 
 -10  14   4     1201.88     1230.41    125.21 o 
  -9  14   4       31.24       30.34     39.42 o 
  -8  14   4      245.24      204.22     57.21 o 
  -7  14   4       64.08       14.36     35.27 o 
  -6  14   4      213.09      187.90     29.83 o 
  -5  14   4     1139.17     1201.53     49.49 o 
  -4  14   4       52.03       51.49     17.92 o 
  -3  14   4        1.74       27.96     17.60 o 
  -2  14   4      585.56      586.23     39.49 o 
  -1  14   4      595.14      568.37     38.93 o 
   0  14   4        1.07       -7.78     17.98 o 
   1  14   4      104.20      124.53     25.66 o 
   2  14   4       67.27       68.91     22.34 o 
   3  14   4       48.91       26.53     19.74 o 
   4  14   4       21.15       18.16     18.92 o 
   5  14   4        0.95       -3.17     22.76 o 
   6  14   4       67.90       79.39     29.01 o 
   7  14   4        1.28       27.91     24.81 o 
   8  14   4       57.26       47.49     33.60 o 
   9  14   4       49.16       49.62     43.22 o 
  10  14   4      122.72      146.29     57.53 o 
  11  14   4      905.79     1141.31    132.36 o 
  12  14   4        0.67        8.81     43.08 o 
 -10  15   4        2.93      -10.06     39.50 o 
  -9  15   4       48.42      121.32     55.31 o 
  -8  15   4      127.58      117.94     42.44 o 
  -7  15   4       43.27       17.58     29.08 o 
  -6  15   4       25.62        8.16     25.28 o 
  -5  15   4      124.34      160.92     24.91 o 
  -4  15   4      963.46     1044.25     52.79 o 
  -3  15   4      315.27      372.86     46.61 o 
  -2  15   4      309.31      344.90     32.92 o 
  -1  15   4       23.98        4.36     17.94 o 
   0  15   4      259.31      240.68     38.01 o 
   1  15   4       46.74       32.77     23.98 o 
   2  15   4       22.24       45.93     22.13 o 
   3  15   4      213.70      165.16     29.73 o 
   4  15   4      148.12      136.92     32.58 o 
   5  15   4      123.63      112.70     34.91 o 
   6  15   4        3.19       14.30     25.79 o 
   7  15   4        9.91       -2.88     23.96 o 
   8  15   4      240.00      200.67     38.06 o 
   9  15   4       14.45       98.15     51.47 o 
  10  15   4       49.38       33.01     45.77 o 
  -8  16   4       70.14       54.16     46.29 o 
  -7  16   4       37.05       51.03     32.83 o 
  -6  16   4      244.97      324.66     50.98 o 
  -5  16   4       81.87      107.20     37.37 o 
  -4  16   4       89.07       53.48     21.85 o 
  -3  16   4      115.79      116.18     35.76 o 
  -2  16   4      178.74      200.60     32.82 o 
  -1  16   4       35.92       33.82     20.68 o 
   0  16   4      654.50      710.53     47.35 o 
   1  16   4       30.24       12.78     20.02 o 
   2  16   4       19.28       -0.29     21.05 o 
   3  16   4      344.26      337.94     53.31 o 
   4  16   4       40.53       48.48     23.71 o 
   5  16   4       95.21       30.59     29.13 o 
   6  16   4        4.94       50.07     33.21 o 
   7  16   4      113.44      124.55     35.50 o 
   8  16   4      289.51      344.71     78.64 o 
  -5  17   4       11.42       35.70     33.46 o 
  -4  17   4       66.14      104.56     29.65 o 
  -3  17   4       62.72       79.10     23.62 o 
  -2  17   4      199.82      192.38     34.32 o 
  -1  17   4        3.11       17.71     20.89 o 
   0  17   4       96.19      117.68     26.78 o 
   1  17   4        7.78        7.97     21.01 o 
   2  17   4        8.36       -9.81     19.27 o 
   3  17   4      269.78      267.68     35.74 o 
   4  17   4       10.85      -16.21     28.29 o 
   5  17   4      367.94      251.98     46.66 o 
 -20   1   5      194.87      207.53     27.23 o 
 -19   1   5      138.97      142.25     22.92 o 
 -18   1   5        0.78      -15.06     15.06 o 
 -17   1   5      141.28      154.17     28.49 o 
 -16   1   5       28.35       28.57     16.62 o 
 -15   1   5     1103.45     1055.28     38.72 o 
 -14   1   5      290.26      295.34     19.35 o 
 -13   1   5     7418.78     7174.75    116.31 o 
 -12   1   5      149.64      138.88     11.15 o 
 -11   1   5        8.44       -0.80      5.88 o 
 -10   1   5      134.29      137.15      7.68 o 
  -9   1   5       13.88       11.89      4.32 o 
  -8   1   5     1090.59     1041.78     28.25 o 
  -7   1   5      301.35      379.91     14.69 o 
  -6   1   5     1197.89     1310.04     23.29 o 
  -5   1   5       11.20       23.87      4.99 o 
  -4   1   5     2264.74     2344.88     56.93 o 
  -3   1   5     7036.39     6943.31    106.24 o 
  -2   1   5     6656.15     6444.38     88.26 o 
  -1   1   5     1439.85     1655.33     32.85 o 
   0   1   5    13027.32    13084.56    228.64 o 
   1   1   5    11337.56    11633.49    170.45 o 
   2   1   5      131.77      161.33     12.86 o 
   3   1   5     3669.67     3870.93     55.89 o 
   4   1   5     2591.07     2495.85     35.28 o 
   5   1   5     4644.07     4524.24     55.24 o 
   6   1   5       93.34       96.88      6.05 o 
   7   1   5      208.73      207.22      8.68 o 
   8   1   5      188.81      175.41      8.74 o 
   9   1   5     1014.33     1068.00     20.80 o 
  10   1   5      205.37      214.05      9.50 o 
  11   1   5     2990.46     3039.49     43.51 o 
  12   1   5       55.21       58.24      9.49 o 
  13   1   5      178.69      214.19     14.12 o 
  14   1   5       99.37      105.27     12.19 o 
  15   1   5      421.63      447.58     17.96 o 
  16   1   5      266.96      232.88     21.61 o 
  17   1   5       89.19       89.97     18.39 o 
  18   1   5       88.23       72.84     20.12 o 
  19   1   5       50.26       47.31     18.44 o 
  20   1   5        2.75      -17.16     17.16 o 
 -20   2   5      238.11      288.30     28.62 o 
 -19   2   5       13.04       22.83     17.89 o 
 -18   2   5        1.64        9.37     16.05 o 
 -17   2   5       17.72       46.93     16.21 o 
 -16   2   5     1586.52     1562.48     48.62 o 
 -15   2   5      107.11       78.57     11.68 o 
 -14   2   5     2501.84     2377.67     49.66 o 
 -13   2   5      153.74      162.68     20.50 o 
 -12   2   5        7.26        1.45      7.86 o 
 -11   2   5      759.57      696.79     20.27 o 
 -10   2   5     2539.29     2477.65     42.52 o 
  -9   2   5      178.45      184.68     11.34 o 
  -8   2   5      886.18      899.34     19.85 o 
  -7   2   5      683.47      676.53     22.55 o 
  -6   2   5     3595.68     3307.18     66.49 o 
  -5   2   5      279.19      236.84     12.74 o 
  -4   2   5      760.02      763.46     35.96 o 
  -3   2   5     7689.00     7396.83    134.07 o 
  -2   2   5     8097.06     7767.19    107.72 o 
  -1   2   5     3804.51     3665.28     52.63 o 
   0   2   5     1421.27     1490.55     50.32 o 
   1   2   5    21965.07    22447.68    379.72 o 
   2   2   5    53205.08    54546.32   1112.24 o 
   3   2   5     1186.64     1217.41     22.20 o 
   4   2   5     2587.12     2809.56     42.79 o 
   5   2   5       78.78       74.66      4.95 o 
   6   2   5     1170.70     1304.87     20.74 o 
   7   2   5     2224.76     2316.02     35.84 o 
   8   2   5      585.21      740.77     25.19 o 
   9   2   5      368.31      407.31     30.59 o 
  10   2   5     2228.17     2086.10     36.40 o 
  11   2   5      131.78       99.47     12.25 o 
  12   2   5      420.30      457.08     18.33 o 
  13   2   5     1922.80     1949.20     42.93 o 
  14   2   5      193.79      166.21     14.95 o 
  15   2   5     1378.13     1294.79     45.56 o 
  16   2   5      948.23      905.79     29.53 o 
  17   2   5      309.32      258.57     18.56 o 
  18   2   5       67.55       85.39     19.57 o 
  19   2   5        2.03       22.47     18.63 o 
  20   2   5       19.55       11.37     19.18 o 
 -20   3   5       11.03       40.83     20.24 o 
 -19   3   5       22.71       41.94     19.06 o 
 -18   3   5       74.61       53.72     18.39 o 
 -17   3   5      127.16      142.59     21.04 o 
 -16   3   5      369.75      353.87     20.44 o 
 -15   3   5        0.10        6.15      9.79 o 
 -14   3   5       58.30       45.88     13.03 o 
 -13   3   5      673.58      644.39     23.26 o 
 -12   3   5      787.82      775.66     28.43 o 
 -11   3   5     4209.62     3776.91     68.61 o 
 -10   3   5       22.47       18.13      9.92 o 
  -9   3   5      928.85     1031.64     30.71 o 
  -8   3   5      651.24      663.90     37.93 o 
  -7   3   5      193.27      226.28     17.10 o 
  -6   3   5      349.37      508.18     15.03 o 
  -5   3   5      726.52      806.75     19.01 o 
  -4   3   5     2504.03     2737.71     48.24 o 
  -3   3   5     4031.47     4063.54     77.19 o 
  -2   3   5       54.90       96.19      5.94 o 
  -1   3   5     2352.84     2070.09     38.37 o 
   0   3   5    20168.03    21518.86    374.04 o 
   1   3   5    29239.85    30935.24    959.55 o 
   2   3   5    18565.95    19431.86    610.08 o 
   3   3   5     8013.35     7930.85    177.19 o 
   4   3   5      343.79      338.98     10.15 o 
   5   3   5    13008.97    13885.33    188.34 o 
   6   3   5      443.49      452.11     10.89 o 
   7   3   5      173.64      168.45      8.51 o 
   8   3   5      230.28      260.11     11.08 o 
   9   3   5        2.02       -4.79      4.90 o 
  10   3   5      100.80       94.10      8.91 o 
  11   3   5      153.02      171.48     11.47 o 
  12   3   5      290.87      277.16     16.34 o 
  13   3   5     1242.95     1260.48     32.52 o 
  14   3   5      656.49      580.27     23.68 o 
  15   3   5      421.59      383.18     26.75 o 
  16   3   5      200.13      180.59     18.87 o 
  17   3   5       10.66       11.35     18.11 o 
  18   3   5      710.77      708.22     28.22 o 
  19   3   5       54.88       90.45     22.15 o 
  20   3   5        3.53        3.26     25.83 o 
 -20   4   5       40.58       93.91     21.53 o 
 -19   4   5       68.40       96.82     25.42 o 
 -18   4   5       19.63       19.18     13.33 o 
 -17   4   5      502.49      580.01     43.95 o 
 -16   4   5      157.16      157.99     17.68 o 
 -15   4   5        2.77        5.09     11.15 o 
 -14   4   5      170.71      192.90     18.24 o 
 -13   4   5      579.88      539.35     25.41 o 
 -12   4   5      957.97      938.68     35.65 o 
 -11   4   5       40.23       49.89     13.01 o 
 -10   4   5     3472.30     3605.34     78.63 o 
  -9   4   5      328.91      381.75     16.38 o 
  -8   4   5     3446.82     3604.78     64.15 o 
  -7   4   5      767.57      684.38     19.20 o 
  -6   4   5     3746.47     4056.18     68.82 o 
  -5   4   5     1225.66     1369.09     28.18 o 
  -4   4   5        4.27       12.12      7.66 o 
  -3   4   5      243.36      242.18     12.74 o 
  -2   4   5     7875.45     8140.24    192.34 o 
  -1   4   5     4814.62     4583.14    115.63 o 
   0   4   5      933.40      423.50     32.43 o 
   1   4   5     5212.75     4959.60    113.12 o 
   2   4   5      887.69      286.36     30.78 o 
   4   4   5      246.95      267.43     15.04 o 
   5   4   5      260.49      315.39     12.83 o 
   6   4   5     1546.08     1804.42     28.65 o 
   7   4   5     2430.33     2589.03     38.51 o 
   8   4   5      614.03      622.15     23.87 o 
   9   4   5     2145.36     2342.06     41.97 o 
  10   4   5      512.69      582.01     19.43 o 
  11   4   5      558.10      516.14     17.48 o 
  12   4   5       22.76       16.51      9.14 o 
  13   4   5       79.45      129.13     12.98 o 
  14   4   5      404.31      375.07     22.39 o 
  15   4   5     1523.42     1637.03     43.92 o 
  16   4   5        6.41       29.32     13.54 o 
  17   4   5      239.05      244.31     34.89 o 
  18   4   5      241.01      258.29     40.54 o 
  19   4   5      481.06      608.05     28.20 o 
 -19   5   5      458.43      456.50     28.36 o 
 -18   5   5      225.42      259.11     22.63 o 
 -17   5   5       59.82       45.76     14.21 o 
 -16   5   5       77.98       38.40     14.13 o 
 -15   5   5     1551.19     1599.11     46.00 o 
 -14   5   5     2127.62     2184.02     74.46 o 
 -13   5   5       93.19       90.91     15.96 o 
 -12   5   5      558.95      614.71     60.82 o 
 -11   5   5     1451.20     1399.98     75.59 o 
 -10   5   5      550.27      601.94     26.73 o 
  -9   5   5     1964.36     1936.03     59.42 o 
  -8   5   5      237.65      233.46     14.05 o 
  -7   5   5        0.42       24.28      9.38 o 
  -6   5   5      347.16      376.19     20.66 o 
  -5   5   5      936.23     1011.15     25.06 o 
  -4   5   5        0.16       15.57      6.02 o 
  -3   5   5       66.18       61.85      6.27 o 
  -2   5   5        0.01        5.92      7.66 o 
  -1   5   5      951.94      976.78     41.15 o 
   0   5   5      331.54      224.71     28.86 o 
   1   5   5     1393.05     1516.59     37.79 o 
   2   5   5      578.71      655.86     32.18 o 
   3   5   5     3508.18     4086.69    110.08 o 
   4   5   5     4289.46     4430.16    103.94 o 
   5   5   5        1.04        5.87      4.76 o 
   6   5   5        1.93        2.54      4.58 o 
   7   5   5     3010.94     2879.34     48.43 o 
   8   5   5       17.51       26.31      5.68 o 
   9   5   5      154.38      150.46     18.52 o 
  10   5   5       85.11       86.78      9.80 o 
  11   5   5      261.40      174.08     17.62 o 
  12   5   5     2426.52     2344.47     46.56 o 
  13   5   5       91.12       89.60     13.83 o 
  14   5   5     1794.49     1732.88     51.75 o 
  15   5   5      111.89      123.94     28.57 o 
  16   5   5     1036.52     1116.92     43.19 o 
  17   5   5        8.81       11.40     19.42 o 
  18   5   5      766.65      763.15     44.60 o 
  19   5   5      250.16      196.11     35.10 o 
 -19   6   5       45.14       32.16     17.63 o 
 -18   6   5      525.88      658.55     31.49 o 
 -17   6   5       27.69       45.27     14.37 o 
 -16   6   5      664.66      708.06     42.09 o 
 -15   6   5       30.53       39.49     18.31 o 
 -14   6   5      733.45      669.51     36.01 o 
 -13   6   5      201.04      221.63     30.55 o 
 -12   6   5     2177.30     2168.42     56.04 o 
 -11   6   5     1163.22     1096.68     38.70 o 
 -10   6   5      902.82      828.54     28.97 o 
  -9   6   5     1641.09     1794.87     44.43 o 
  -8   6   5      129.02      133.93     14.75 o 
  -7   6   5     1297.82     1123.09     33.12 o 
  -6   6   5      286.43      312.90     17.19 o 
  -5   6   5      111.21      127.68     20.41 o 
  -4   6   5     3223.19     1313.39     64.21 o 
  -3   6   5     1211.45     1133.80     46.74 o 
  -2   6   5      483.85      591.67     28.43 o 
  -1   6   5      912.45      988.97     36.65 o 
   0   6   5     3611.95     3369.63    335.98 o 
   1   6   5      461.56      501.25     27.77 o 
   2   6   5      928.34     1337.69     46.02 o 
   3   6   5     1649.75     1757.57     49.97 o 
   4   6   5     3184.10     3565.27    140.53 o 
   5   6   5      250.36      223.98     14.30 o 
   6   6   5      216.66      210.01      9.89 o 
   7   6   5      111.70       63.69      7.11 o 
   8   6   5       65.66       83.89      8.48 o 
   9   6   5      127.38      125.48     12.69 o 
  10   6   5        0.10        5.26      9.12 o 
  11   6   5     2578.89     2460.21     55.38 o 
  12   6   5        1.23       -3.39      7.75 o 
  13   6   5     1260.07     1319.48     40.62 o 
  14   6   5       64.22       50.29     13.59 o 
  15   6   5      217.34      192.36     29.49 o 
  16   6   5      959.86     1083.54     58.90 o 
  17   6   5       31.55        9.95     28.07 o 
  18   6   5       16.43       17.64     31.94 o 
  19   6   5        0.52      -27.46     27.46 o 
 -18   7   5      176.10      172.99     24.76 o 
 -17   7   5      302.04      322.71     60.98 o 
 -16   7   5        0.21        1.80     18.06 o 
 -15   7   5      711.79      691.50     62.13 o 
 -14   7   5      102.43       99.25     23.34 o 
 -13   7   5      634.33      659.72     43.30 o 
 -12   7   5      857.50      834.02     52.74 o 
 -11   7   5        0.92        0.79     14.44 o 
 -10   7   5      381.68      411.75     30.74 o 
  -9   7   5      635.46      703.83     63.01 o 
  -8   7   5     3945.95     3644.86     79.65 o 
  -7   7   5        9.10       30.28      8.29 o 
  -6   7   5      746.92      760.58     21.48 o 
  -5   7   5      630.71      753.94     30.80 o 
  -4   7   5      296.44      358.45     23.80 o 
  -3   7   5     2148.84     2092.36     71.45 o 
  -2   7   5     1313.01     1563.05     49.47 o 
   0   7   5      351.59      381.43     25.66 o 
   1   7   5      599.79      632.03     24.71 o 
   2   7   5       13.33       22.78      7.49 o 
   3   7   5     6123.06     6560.61    113.79 o 
   4   7   5      798.20      868.01     30.35 o 
   5   7   5      806.92      773.30     28.90 o 
   6   7   5      788.68      727.79     79.01 o 
   7   7   5      526.49      490.79     23.52 o 
   8   7   5     1705.88     1694.68     36.93 o 
   9   7   5     1708.27     1720.15     47.64 o 
  10   7   5      203.83      185.63     15.25 o 
  11   7   5     1046.15     1033.01     33.08 o 
  12   7   5       32.47       59.88     12.67 o 
  13   7   5       31.76       45.16     14.51 o 
  14   7   5       46.95       43.53     23.42 o 
  15   7   5       29.87       40.10     21.66 o 
  16   7   5      706.01      708.07     49.90 o 
  17   7   5       82.40      131.25     29.78 o 
  18   7   5       15.76       23.28     30.99 o 
 -18   8   5       24.02       43.91     19.43 o 
 -17   8   5       22.59       -0.72     16.32 o 
 -16   8   5      317.88      314.68     43.78 o 
 -15   8   5      104.86       95.34     30.38 o 
 -14   8   5      456.81      417.93     36.91 o 
 -13   8   5      121.20      169.83     24.91 o 
 -12   8   5        0.57        3.31     14.95 o 
 -11   8   5      135.06      117.95     19.41 o 
 -10   8   5      202.79      178.84     21.08 o 
  -9   8   5     1240.60     1214.38     44.70 o 
  -8   8   5      584.01      550.63     21.71 o 
  -7   8   5     1905.40     1801.73     53.05 o 
  -6   8   5      467.69      427.55     26.57 o 
  -5   8   5      601.08      629.85     31.43 o 
  -4   8   5       11.43        6.75     17.64 o 
  -3   8   5       24.26       32.84     15.08 o 
  -2   8   5      195.20      220.85     44.73 o 
  -1   8   5        9.56       10.02      7.42 o 
   0   8   5      979.08      907.40     38.70 o 
   1   8   5       42.58       47.12     10.07 o 
   2   8   5     1091.30     1087.33     31.24 o 
   3   8   5      505.00      568.13     23.33 o 
   4   8   5      131.91      201.85     17.95 o 
   5   8   5       80.39       25.24     47.71 o 
   6   8   5        6.12       21.37     13.26 o 
   7   8   5      298.78      277.83     28.96 o 
   8   8   5      416.11      410.52     23.78 o 
   9   8   5        4.35       10.44     10.14 o 
  10   8   5      369.85      331.02     17.98 o 
  11   8   5      477.44      472.76     25.58 o 
  12   8   5        8.44      -10.82     11.08 o 
  13   8   5       19.71       10.26     16.63 o 
  14   8   5      939.85      839.74     46.98 o 
  15   8   5        3.55        4.46     42.81 o 
  16   8   5        3.28       -2.84     20.28 o 
  17   8   5       60.52       55.07     40.58 o 
  18   8   5       18.69       45.05     30.60 o 
 -17   9   5       38.28       44.18     23.85 o 
 -16   9   5       57.74       38.95     25.08 o 
 -15   9   5        0.10       21.36     21.96 o 
 -14   9   5       81.94      112.18     22.37 o 
 -13   9   5      367.41      332.24     29.56 o 
 -12   9   5     1023.37     1025.39     44.53 o 
 -11   9   5      123.26      108.51     34.84 o 
 -10   9   5       12.42        4.86     28.81 o 
  -9   9   5      102.07      171.28     44.50 o 
  -8   9   5      318.04      285.16     51.81 o 
  -7   9   5       76.80       87.10     20.05 o 
  -6   9   5      721.70      734.26     43.84 o 
  -5   9   5      251.07      258.68     23.59 o 
  -4   9   5      131.41      151.52     18.90 o 
  -3   9   5     3143.03     3260.29    104.97 o 
   0   9   5       64.78       58.00     15.63 o 
   1   9   5       60.23       30.74     14.08 o 
   2   9   5      179.47      182.44     22.22 o 
   3   9   5      870.52      842.65     44.74 o 
   4   9   5     1988.52     2038.14     62.86 o 
   5   9   5      353.83      351.05     43.15 o 
   6   9   5      857.21      805.26     50.27 o 
   7   9   5     1273.41     1312.78     61.86 o 
   8   9   5     1952.07     1723.05     72.37 o 
   9   9   5        0.04       15.77     11.11 o 
  10   9   5      656.78      681.98     49.12 o 
  11   9   5        0.01       19.29     22.49 o 
  12   9   5       10.30       21.68     33.15 o 
  13   9   5       39.21       -0.11     36.41 o 
  14   9   5       50.31       46.06     41.39 o 
  15   9   5       18.39      -14.64     14.64 o 
  16   9   5      385.51      404.06     35.41 o 
  17   9   5       68.60       66.81     22.57 o 
 -14  10   5       99.62       27.62     42.09 o 
 -13  10   5      118.42       93.44     44.77 o 
 -12  10   5       23.69       11.24     37.05 o 
 -11  10   5       22.77       10.86     33.41 o 
 -10  10   5      116.40      155.22     45.80 o 
  -9  10   5       27.00       39.28     31.74 o 
  -8  10   5      803.02      805.77     88.00 o 
  -7  10   5      752.36      749.97     39.40 o 
  -6  10   5      126.77      174.89     25.75 o 
  -5  10   5     2063.82     1934.95     61.61 o 
  -4  10   5      217.00      204.33     36.89 o 
  -3  10   5       24.16       34.15     18.05 o 
  -2  10   5       51.08       43.46     15.91 o 
  -1  10   5       97.25       99.39     19.19 o 
   0  10   5       14.70       11.19     14.32 o 
   1  10   5     1671.68     1610.19     57.72 o 
   2  10   5      246.93      309.58     29.82 o 
   3  10   5      490.84      439.79     32.80 o 
   4  10   5      119.52      146.39     21.23 o 
   5  10   5       31.48       42.95     20.49 o 
   6  10   5      920.91      861.21     54.23 o 
   7  10   5     1572.24     1551.72     70.27 o 
   8  10   5      681.56      597.44     66.00 o 
   9  10   5      246.23      200.89     30.68 o 
  10  10   5       40.90       28.58     19.13 o 
  11  10   5      299.90      416.91     43.83 o 
  12  10   5        2.09       16.73     36.78 o 
  13  10   5        0.16       51.62     40.45 o 
  14  10   5       51.80       98.83     49.29 o 
  15  10   5       28.25       70.08     46.21 o 
  16  10   5      159.25      261.22     68.76 o 
 -14  11   5       91.45      202.35     60.14 o 
 -13  11   5       65.41      102.18     47.72 o 
 -12  11   5      566.82      701.24     90.90 o 
 -11  11   5        4.11       15.87     35.16 o 
 -10  11   5        2.38      -16.63     29.46 o 
  -9  11   5       85.05       51.89     36.71 o 
  -8  11   5       11.31       -9.17     28.39 o 
  -7  11   5       53.36       79.04     23.50 o 
  -6  11   5       70.47       62.35     19.73 o 
  -5  11   5      118.53      141.97     21.62 o 
  -4  11   5      372.02      347.90     26.81 o 
  -3  11   5      609.98      616.56     37.20 o 
  -2  11   5      550.81      502.03     37.27 o 
  -1  11   5       52.93       33.20     21.37 o 
   0  11   5       66.28      102.44     22.11 o 
   1  11   5     2399.31     2381.76     75.83 o 
   2  11   5     1455.23     1522.26     59.01 o 
   3  11   5      363.03      348.41     32.10 o 
   4  11   5       46.88       61.57     17.93 o 
   5  11   5      114.21       80.01     24.52 o 
   6  11   5       75.32       64.08     22.50 o 
   7  11   5        0.01       23.14     19.70 o 
   8  11   5        0.25       27.02     25.91 o 
   9  11   5      152.36      231.15     33.69 o 
  10  11   5      126.06       99.81     27.10 o 
  11  11   5        9.75       -1.26     36.70 o 
  12  11   5      226.33      247.37     63.44 o 
  13  11   5      205.91      366.38     74.46 o 
  14  11   5        3.30       36.44     46.40 o 
  15  11   5      294.92      258.27     71.63 o 
 -14  12   5       83.99      -21.09     40.98 o 
 -13  12   5       26.73        7.12     40.56 o 
 -12  12   5        0.64      -28.94     33.20 o 
 -11  12   5      113.19       81.76     45.39 o 
 -10  12   5        3.93      -28.80     28.80 o 
  -9  12   5       96.29       84.85     43.58 o 
  -8  12   5      149.97      184.13     48.73 o 
  -7  12   5      146.93       73.45     37.81 o 
  -6  12   5        7.11       11.33     15.36 o 
  -5  12   5       99.84       96.76     18.80 o 
  -4  12   5       24.84       26.54     15.24 o 
  -3  12   5      461.22      429.62     31.03 o 
  -2  12   5     5164.36     4860.36    126.24 o 
  -1  12   5        6.03       29.17     17.82 o 
   0  12   5        4.38       37.09     23.09 o 
   1  12   5       49.91       49.80     19.45 o 
   2  12   5     1686.29     1828.21     67.94 o 
   3  12   5        2.83        3.69     16.52 o 
   4  12   5      227.45      191.58     35.92 o 
   5  12   5      839.16      958.08    126.76 o 
   6  12   5        1.58      -12.70     18.67 o 
   7  12   5        0.40       13.32     19.79 o 
   8  12   5       73.83       93.06     26.64 o 
   9  12   5      205.26      215.23     34.92 o 
  10  12   5      175.84      203.89     33.95 o 
  11  12   5      236.07      281.04     65.71 o 
  12  12   5      106.16       88.71     52.40 o 
  13  12   5        2.19      -13.90     39.37 o 
  14  12   5       21.49       -3.16     45.72 o 
 -13  13   5        0.04      -17.99     39.93 o 
 -12  13   5       60.72       10.71     42.03 o 
 -11  13   5        0.53      -15.20     37.57 o 
 -10  13   5       91.98       72.41     44.01 o 
  -9  13   5       45.99       47.68     43.20 o 
  -8  13   5        4.31       21.16     34.99 o 
  -7  13   5      284.57      197.85     52.13 o 
  -6  13   5        9.05       32.52     16.05 o 
  -5  13   5       29.96       28.66     15.97 o 
  -4  13   5        0.00        8.44     14.71 o 
  -3  13   5     1327.14     1383.93     51.67 o 
  -2  13   5      630.96      615.59     39.02 o 
  -1  13   5        0.21        1.64     17.58 o 
   0  13   5     1018.49      984.16    105.24 o 
   1  13   5      235.17      228.84     29.90 o 
   2  13   5      190.03      187.36     34.46 o 
   3  13   5      308.22      301.95     33.52 o 
   4  13   5      454.51      409.03     36.81 o 
   5  13   5      145.19      135.46     37.30 o 
   6  13   5      442.98      438.47     64.39 o 
   7  13   5       30.62       46.46     35.31 o 
   8  13   5      137.25      128.84     36.53 o 
   9  13   5      351.87      347.29    108.27 o 
  10  13   5      696.66      673.57     97.86 o 
  11  13   5       17.63       28.00     41.70 o 
  12  13   5        5.43      -35.25     38.77 o 
  13  13   5      107.33      101.66     54.40 o 
 -12  14   5      139.65      263.34     68.29 o 
 -11  14   5      154.40      156.12     60.24 o 
 -10  14   5        1.25       38.39     44.40 o 
  -9  14   5      799.97      906.08    109.25 o 
  -8  14   5      123.59      125.25     43.86 o 
  -7  14   5       86.38       77.19     31.76 o 
  -6  14   5       48.51       21.41     29.49 o 
  -5  14   5       46.26       33.89     17.33 o 
  -4  14   5        0.01       10.13     15.99 o 
  -3  14   5     1293.07     1276.78     51.94 o 
  -2  14   5      837.36      826.09     79.97 o 
  -1  14   5        3.68       -4.40     16.05 o 
   0  14   5       27.67       41.45     20.85 o 
   1  14   5        4.57       26.59     20.13 o 
   2  14   5      174.74      124.90     26.51 o 
   3  14   5        5.63       28.31     19.19 o 
   4  14   5        0.02       23.95     19.52 o 
   5  14   5      149.67       73.53     28.53 o 
   6  14   5      117.06       96.39     31.13 o 
   7  14   5      319.99      386.33     48.41 o 
   8  14   5        6.28       22.76     24.43 o 
   9  14   5        8.57       36.41     27.01 o 
  10  14   5       59.67      101.04     52.95 o 
  11  14   5       35.02      -29.66     39.19 o 
  12  14   5      421.22      468.33     88.34 o 
 -10  15   5        2.77      -16.34     29.58 o 
  -9  15   5       11.93      -28.41     28.41 o 
  -8  15   5      126.32       31.72     67.92 o 
  -7  15   5      246.30      238.10     44.15 o 
  -6  15   5        2.87       -0.96     25.19 o 
  -5  15   5      247.35      283.45     35.60 o 
  -4  15   5        3.61        8.47     20.94 o 
  -3  15   5      205.83      248.27     40.48 o 
  -2  15   5       46.31       55.65     20.14 o 
  -1  15   5      336.65      299.79     35.15 o 
   0  15   5      227.74      243.45     29.18 o 
   1  15   5      865.93      860.53     55.99 o 
   2  15   5      269.04      329.65     66.88 o 
   3  15   5      133.57       98.13     26.57 o 
   4  15   5        0.14      -14.51     18.80 o 
   5  15   5      244.31      215.86     40.35 o 
   6  15   5     1024.32     1044.95    111.03 o 
   7  15   5       10.12      -12.12     24.08 o 
   8  15   5      247.80      287.40     44.12 o 
   9  15   5      102.34      131.44     56.62 o 
  10  15   5       41.63       74.74     51.30 o 
  -8  16   5       55.69      118.69     38.56 o 
  -7  16   5       61.07       93.33     37.13 o 
  -6  16   5       34.50       41.43     31.15 o 
  -5  16   5      139.02      202.07     42.63 o 
  -4  16   5       43.45       63.57     21.81 o 
  -3  16   5       66.95       79.71     22.37 o 
  -2  16   5      182.77      146.41     25.77 o 
  -1  16   5       71.16       72.64     22.92 o 
   0  16   5      439.32      458.63     38.81 o 
   1  16   5       81.23       76.59     23.41 o 
   2  16   5      234.59      260.84     36.75 o 
   3  16   5       55.57       32.34     25.90 o 
   4  16   5      534.43      597.07     61.50 o 
   5  16   5      163.83      182.14     41.50 o 
   6  16   5       27.98        6.95     28.28 o 
   7  16   5      318.96      305.98     47.63 o 
   8  16   5       68.46       28.08     51.23 o 
  -4  17   5        7.24      -29.00     49.76 o 
  -3  17   5       26.05       25.17     21.49 o 
  -2  17   5      115.91      134.88     27.10 o 
  -1  17   5       46.93       72.05     24.22 o 
   0  17   5      162.66      158.95     28.84 o 
   1  17   5       44.04       45.09     24.41 o 
   2  17   5        0.12       11.39     20.86 o 
   3  17   5       27.82        7.67     23.38 o 
   4  17   5       34.31       66.07     34.35 o 
 -20   0   6     1047.11     1170.06     79.09 o 
 -19   0   6       11.05        8.12     28.30 o 
 -18   0   6      171.27      219.07     39.87 o 
 -17   0   6       82.27      109.24     31.16 o 
 -16   0   6       88.11       83.97     21.64 o 
 -15   0   6      649.59      607.35     42.24 o 
 -14   0   6      303.85      222.73     25.73 o 
 -13   0   6       48.51       67.78     18.37 o 
 -12   0   6     6272.36     5962.69    142.91 o 
 -11   0   6     1412.30     1449.09     35.04 o 
 -10   0   6       33.74       27.25      6.02 o 
  -9   0   6     1712.06     1624.45     32.05 o 
  -8   0   6      883.48      811.32     19.39 o 
  -7   0   6     7018.25     8153.39    124.44 o 
  -6   0   6     1559.75     1596.99     29.01 o 
  -5   0   6     5070.54     4953.19     89.78 o 
  -4   0   6     9703.36     8703.78    149.38 o 
  -3   0   6     2533.56     2499.00     45.94 o 
  -2   0   6       75.86       92.45      5.76 o 
  -1   0   6     1950.43     2675.16     49.45 o 
   0   0   6      364.78      266.66     12.36 o 
   1   0   6     3635.60     4135.77     75.25 o 
   2   0   6    54728.02    54450.88   1090.49 o 
   3   0   6    10256.66    10094.66    196.47 o 
   4   0   6      666.45      945.04     20.82 o 
   5   0   6     4916.04     5335.02     85.37 o 
   6   0   6      213.33      248.09     11.64 o 
   7   0   6    15394.23    16363.59    246.94 o 
   8   0   6    12328.87    13062.81    207.89 o 
   9   0   6     4159.54     4570.82     92.49 o 
  10   0   6      914.43      838.50     46.39 o 
  11   0   6      217.59      207.74     17.84 o 
  12   0   6      392.83      395.73     24.79 o 
  13   0   6      378.71      417.84     26.35 o 
  14   0   6     4988.38     5125.42     90.35 o 
  15   0   6      346.04      373.88     32.87 o 
  16   0   6       82.67      126.03     23.52 o 
  17   0   6       16.32       23.68     20.61 o 
  18   0   6        5.60       24.55     20.97 o 
  19   0   6       31.55        7.96     21.61 o 
  20   0   6        9.91      -16.14     21.28 o 
 -20   1   6      288.80      271.87     28.06 o 
 -19   1   6       59.81       46.05     18.81 o 
 -18   1   6        1.99        3.74     15.53 o 
 -17   1   6        0.53        7.08     21.67 o 
 -16   1   6       16.06       12.86     14.51 o 
 -15   1   6       48.26       75.82     16.18 o 
 -14   1   6      367.06      393.96     18.30 o 
 -13   1   6     3974.15     3817.89     68.77 o 
 -12   1   6      107.49      138.19     10.81 o 
 -11   1   6      122.05      114.04      9.58 o 
 -10   1   6       14.76       10.17      5.45 o 
  -9   1   6        7.69       17.51      5.12 o 
  -8   1   6     3495.46     3978.42     54.91 o 
  -7   1   6      869.85      890.82     18.69 o 
  -6   1   6     2714.31     2719.66     41.45 o 
  -5   1   6       19.49       39.81      5.39 o 
  -4   1   6     2972.84     2964.43     50.08 o 
  -3   1   6     5516.98     5335.52    130.97 o 
  -2   1   6     1557.31     1673.13     33.27 o 
  -1   1   6     2678.19     2958.47     47.65 o 
   0   1   6     3816.27     3906.51     54.52 o 
   1   1   6      970.53     1295.58     18.45 o 
   2   1   6    17941.46    18324.14    196.20 o 
   3   1   6     4610.92     4427.58     56.20 o 
   4   1   6     2175.23     2275.23     30.28 o 
   5   1   6     2236.27     2256.45     30.89 o 
   6   1   6      224.99      237.55      8.86 o 
   7   1   6      407.55      501.89     12.99 o 
   8   1   6     1188.97     1146.32     21.08 o 
   9   1   6      110.93       99.13      7.70 o 
  10   1   6      974.90     1014.07     21.37 o 
  11   1   6       60.57       51.66      6.41 o 
  12   1   6      549.65      586.05     20.26 o 
  13   1   6      559.83      582.77     21.51 o 
  14   1   6       68.21       57.43     12.77 o 
  15   1   6      178.58      193.43     12.30 o 
  16   1   6      311.08      281.97     21.64 o 
  17   1   6      447.19      442.01     34.48 o 
  18   1   6        1.97      -10.13     15.44 o 
  19   1   6       43.63       46.07     18.78 o 
  20   1   6       55.03       67.04     21.32 o 
 -20   2   6      237.46      252.21     35.90 o 
 -19   2   6       82.21       49.86     21.15 o 
 -18   2   6       68.66      124.28     20.19 o 
 -17   2   6       33.62       17.72     15.56 o 
 -16   2   6      756.62      717.23     37.80 o 
 -15   2   6      165.26      192.36     25.90 o 
 -14   2   6      215.45      193.44     14.76 o 
 -13   2   6      111.79      144.13     13.09 o 
 -12   2   6       17.70       54.16     11.39 o 
 -11   2   6      562.34      525.04     20.89 o 
 -10   2   6      165.24      204.25     11.54 o 
  -9   2   6      962.02      984.82     22.19 o 
  -8   2   6      125.54      118.71      8.28 o 
  -7   2   6     1077.91     1288.51     27.71 o 
  -6   2   6    11622.67    12212.02    184.55 o 
  -5   2   6      493.13      494.23     14.58 o 
  -4   2   6       94.39      133.35      8.88 o 
  -3   2   6      168.14      164.86     11.55 o 
  -2   2   6     2768.09     2585.19     35.50 o 
  -1   2   6     1611.30     1809.06     25.97 o 
   0   2   6    18734.11    18797.36    279.31 o 
   1   2   6    14429.92    14367.83    187.40 o 
   2   2   6    26569.73    27099.03    278.42 o 
   3   2   6     2638.75     2620.78     42.81 o 
   4   2   6      580.09      536.09     13.26 o 
   5   2   6     1899.24     2133.70     27.19 o 
   6   2   6       33.28       52.19      4.91 o 
   7   2   6     1381.44     1412.89     29.47 o 
   8   2   6      355.27      345.50     11.72 o 
   9   2   6      283.78      273.69     12.42 o 
  10   2   6      243.15      264.68     12.93 o 
  11   2   6        0.87        2.54      6.09 o 
  12   2   6       76.23       69.33      9.88 o 
  13   2   6      287.16      272.09     17.30 o 
  14   2   6      178.34      182.13     17.79 o 
  15   2   6       81.05       92.92     14.87 o 
  16   2   6      631.15      617.19     29.50 o 
  17   2   6      270.62      271.18     24.62 o 
  18   2   6       15.60       25.45     16.95 o 
  19   2   6        5.17      -14.61     16.83 o 
  20   2   6       11.21       18.10     18.62 o 
 -20   3   6        0.23        6.83     18.93 o 
 -19   3   6      332.68      365.82     36.56 o 
 -18   3   6      299.84      362.20     30.89 o 
 -17   3   6        1.22       -6.78     11.66 o 
 -16   3   6       24.11       41.76     11.73 o 
 -15   3   6       39.65       46.84     12.04 o 
 -14   3   6      437.60      478.27     21.66 o 
 -13   3   6      134.13      133.59     13.22 o 
 -12   3   6      349.59      327.77     16.04 o 
 -11   3   6     1659.78     1665.93     48.84 o 
  -9   3   6      443.44      608.98     45.22 o 
  -8   3   6      127.83      125.09     15.10 o 
  -7   3   6       57.88      130.20     11.77 o 
  -6   3   6     5120.55     5916.57    111.32 o 
  -5   3   6      233.77      188.08     11.88 o 
  -4   3   6     2555.88     2641.28     46.73 o 
  -3   3   6     1248.32     1261.77     33.16 o 
  -2   3   6      194.08      179.01      8.58 o 
  -1   3   6      238.16      346.81      8.98 o 
   0   3   6     2732.25     2372.34     61.91 o 
   4   3   6     6029.47     6034.96     85.04 o 
   5   3   6     1936.51     2224.76     32.69 o 
   6   3   6       14.10       13.74      4.23 o 
   7   3   6      799.63      826.04     16.21 o 
   8   3   6      466.66      508.36     16.16 o 
   9   3   6        0.92       -4.23      4.97 o 
  10   3   6      339.64      362.52     14.81 o 
  11   3   6      190.61      183.95     11.90 o 
  12   3   6     1216.92     1238.04     42.55 o 
  13   3   6        4.05       -8.65      8.65 o 
  14   3   6      438.47      450.10     21.86 o 
  15   3   6       37.61       43.29     13.64 o 
  16   3   6      442.66      427.99     25.64 o 
  17   3   6     2253.44     2350.34     63.85 o 
  18   3   6        0.75       -4.39     11.45 o 
  19   3   6      285.17      305.44     27.93 o 
 -20   4   6      416.58      426.19     63.59 o 
 -19   4   6       59.44      103.71     26.29 o 
 -18   4   6      239.12      277.70     22.49 o 
 -17   4   6       83.50       79.24     15.84 o 
 -16   4   6       11.77       12.45     12.02 o 
 -15   4   6       68.65       57.76     13.50 o 
 -14   4   6      146.91      160.26     16.37 o 
 -13   4   6        1.84       18.55     13.20 o 
 -12   4   6     1166.04     1072.87     30.80 o 
 -11   4   6     1022.17      990.59     34.88 o 
 -10   4   6      279.44      325.59     20.58 o 
  -9   4   6       76.24       94.34     12.94 o 
  -8   4   6      433.51      354.40     19.51 o 
  -7   4   6     3239.39     3465.56     60.74 o 
  -6   4   6      339.34      302.83     12.60 o 
  -5   4   6     3457.07     3621.69     62.09 o 
  -4   4   6      442.27      544.39     19.66 o 
  -3   4   6      131.33      182.07     13.20 o 
  -2   4   6     5183.40     5588.47    137.36 o 
  -1   4   6       25.18        5.95      7.95 o 
   0   4   6     1972.94     2064.62     60.95 o 
   2   4   6     2002.57     2039.24     61.59 o 
   3   4   6     9294.00     9699.61    228.17 o 
   4   4   6     3932.58     4452.29     82.80 o 
   5   4   6      311.71      306.81     21.93 o 
   6   4   6      262.89      257.43     16.17 o 
   7   4   6     1758.31     1800.95     38.63 o 
   8   4   6     1052.76      919.50     19.61 o 
   9   4   6      209.56      214.60     12.09 o 
  10   4   6     1750.08     1750.72     32.30 o 
  11   4   6     1232.12     1142.69     26.11 o 
  12   4   6     1431.42     1497.02     31.40 o 
  13   4   6      213.19      190.48     14.96 o 
  14   4   6       13.59       25.30     10.95 o 
  15   4   6       41.32       63.86     14.32 o 
  16   4   6       26.72       20.91     13.32 o 
  17   4   6      240.23      252.59     37.42 o 
  18   4   6      184.05      221.86     24.03 o 
  19   4   6        5.67       23.40     13.27 o 
 -19   5   6        7.42       10.15     14.19 o 
 -18   5   6        7.05       11.79     14.19 o 
 -17   5   6      239.89      267.67     22.08 o 
 -16   5   6      118.70      130.81     17.27 o 
 -15   5   6      809.84      717.36     33.76 o 
 -14   5   6      183.06      173.19     17.06 o 
 -13   5   6       31.78       38.99     11.66 o 
 -12   5   6     1326.12     1223.50     40.59 o 
 -11   5   6      810.87      700.11     29.69 o 
 -10   5   6      343.76      406.99     22.63 o 
  -9   5   6      551.47      693.06     32.56 o 
  -8   5   6      101.66      157.47     11.75 o 
  -7   5   6       21.81       10.36      4.96 o 
  -6   5   6     3417.40     3328.74     52.24 o 
  -5   5   6     7848.88     8425.69    137.22 o 
  -4   5   6     1190.99     1237.68     50.37 o 
  -3   5   6     7543.32     7395.20    122.42 o 
  -2   5   6     2459.82     2633.45     79.79 o 
  -1   5   6      222.26      237.20     22.36 o 
   0   5   6     4813.49     2738.63    111.61 o 
   1   5   6     3282.26     3734.96     67.49 o 
   2   5   6     1365.70     1315.38     35.42 o 
   3   5   6     2418.35     2495.77     75.57 o 
   4   5   6    28988.57    31648.96    667.26 o 
   5   5   6     1544.91     1773.75     52.08 o 
   6   5   6     2723.58     2874.74     47.42 o 
   7   5   6        0.38        5.87      5.37 o 
   8   5   6     2095.89     1986.23     32.82 o 
   9   5   6      629.11      703.09     38.18 o 
  10   5   6       92.51       93.17     10.34 o 
  11   5   6       31.89       38.69      9.01 o 
  12   5   6      119.12      106.49     12.05 o 
  13   5   6      178.99      211.23     18.42 o 
  14   5   6        0.03       32.90     13.92 o 
  15   5   6      129.35      159.99     19.54 o 
  16   5   6       15.98       -2.58     14.64 o 
  17   5   6        0.67       26.05     16.91 o 
  18   5   6       85.72       67.91     31.51 o 
  19   5   6      415.95      425.71     30.56 o 
 -19   6   6       48.44       67.67     16.91 o 
 -18   6   6      133.38      165.65     19.67 o 
 -17   6   6       20.22       30.00     15.89 o 
 -16   6   6       68.71       39.40     13.16 o 
 -15   6   6      344.24      306.10     21.48 o 
 -14   6   6       75.04      108.91     14.31 o 
 -13   6   6     1035.29     1062.98     55.93 o 
 -12   6   6      180.84      169.08     16.93 o 
 -11   6   6      332.93      278.54     19.60 o 
 -10   6   6      123.72      120.49     13.32 o 
  -9   6   6      123.69      140.85     13.08 o 
  -8   6   6      229.78      225.63     13.85 o 
  -7   6   6      259.54      275.58     13.91 o 
  -6   6   6      229.34      277.01     25.17 o 
  -5   6   6     1667.89     1763.43     43.11 o 
  -4   6   6      762.73      728.80     27.58 o 
  -3   6   6     2711.24     2736.29     68.55 o 
  -2   6   6     1804.84     1993.81     54.98 o 
  -1   6   6      574.12      653.14     29.01 o 
   1   6   6       31.43       39.73      7.38 o 
   2   6   6        7.53        9.02      9.04 o 
   3   6   6     6230.99     6596.83    205.11 o 
   4   6   6      295.95      299.30     27.14 o 
   5   6   6      931.12      813.75     85.10 o 
   6   6   6      324.47      376.16     24.03 o 
   7   6   6      105.79      115.57      8.98 o 
   8   6   6      586.47      524.18     19.31 o 
   9   6   6       49.57       75.97     11.17 o 
  10   6   6      878.32      875.71     29.04 o 
  11   6   6       36.96       17.67     22.45 o 
  12   6   6      316.29      279.89     20.14 o 
  13   6   6       18.00       41.15     12.69 o 
  14   6   6       35.15       64.52     21.10 o 
  15   6   6       12.44       43.98     20.36 o 
  16   6   6        2.85       23.92     22.76 o 
  17   6   6        2.24       -8.56     25.46 o 
  18   6   6      265.51      355.44     52.71 o 
  19   6   6       11.04       48.31     34.15 o 
 -18   7   6      236.41      202.68     26.45 o 
 -17   7   6      111.03      127.09     21.96 o 
 -16   7   6      288.09      282.83     27.58 o 
 -15   7   6       13.04       12.49     14.09 o 
 -14   7   6      244.30      196.26     34.80 o 
 -13   7   6      776.95      851.87     67.16 o 
 -12   7   6      188.32      155.90     55.10 o 
 -11   7   6      388.97      347.35     71.36 o 
 -10   7   6      242.80      304.78     27.40 o 
  -9   7   6        0.02        0.66     11.38 o 
  -8   7   6     1770.93     1678.07     56.33 o 
  -7   7   6        0.18       27.21      7.36 o 
  -6   7   6      566.79      513.07     24.48 o 
  -5   7   6       16.95       30.90     10.31 o 
  -4   7   6      378.07      319.44     36.13 o 
  -3   7   6      180.16      249.81     21.47 o 
  -2   7   6     4003.56     4240.91     98.94 o 
  -1   7   6       45.78       54.04     13.06 o 
   0   7   6      171.72      163.61     17.22 o 
   1   7   6      969.60     1012.32     41.31 o 
   2   7   6      714.47      718.02     24.12 o 
   3   7   6     1049.41     1172.99     34.66 o 
   4   7   6        2.09       17.45     11.17 o 
   5   7   6        0.55        1.07      5.77 o 
   6   7   6       90.94      114.77     13.76 o 
   7   7   6     1615.42     1543.48     44.44 o 
   8   7   6        4.39        9.60      8.54 o 
   9   7   6     1196.44     1072.48     29.64 o 
  10   7   6        1.01       15.15     11.45 o 
  11   7   6     1615.72     1599.70     42.22 o 
  12   7   6      174.82      202.34     17.67 o 
  13   7   6      135.45      115.50     17.59 o 
  14   7   6      294.37      257.17     30.67 o 
  15   7   6      284.22      258.42     32.27 o 
  16   7   6      643.48      652.32     50.03 o 
  17   7   6      583.32      662.58     94.03 o 
  18   7   6        0.00       20.58     30.96 o 
 -18   8   6      687.18      759.74     42.98 o 
 -17   8   6        1.89        6.80     16.29 o 
 -16   8   6      271.79      270.16     26.12 o 
 -15   8   6      505.88      573.58     54.68 o 
 -14   8   6       70.93       67.19     25.57 o 
 -13   8   6      755.67      800.03     46.29 o 
 -12   8   6     1245.88     1154.11     51.85 o 
 -11   8   6       64.29       62.59     16.54 o 
 -10   8   6     2657.40     2695.88     81.94 o 
  -9   8   6      134.25      149.96     17.71 o 
  -8   8   6      215.10      241.53     18.04 o 
  -7   8   6       35.28       10.23     11.00 o 
  -6   8   6       81.00       87.37     20.11 o 
  -5   8   6      105.08       91.30     25.31 o 
  -4   8   6      852.40      895.04     46.13 o 
  -3   8   6       16.70       34.57     13.28 o 
  -2   8   6      247.86      256.15     23.37 o 
   0   8   6      473.26      384.63     47.23 o 
   1   8   6       72.72       73.76     10.59 o 
   2   8   6        0.44        7.30      7.88 o 
   3   8   6       83.29      108.17     11.68 o 
   4   8   6     2532.28     2336.11    364.88 o 
   5   8   6       95.39       44.50     61.29 o 
   6   8   6     1438.36      499.56     61.14 o 
   7   8   6     1730.58     1631.04     47.26 o 
   8   8   6      401.21      382.32     24.28 o 
   9   8   6        4.44       21.00     11.34 o 
  10   8   6     1891.79     1786.05     88.25 o 
  11   8   6      132.21      147.61     15.69 o 
  12   8   6      429.09      443.44     26.83 o 
  13   8   6       34.06       33.45     20.17 o 
  14   8   6        1.38       -5.40     16.10 o 
  15   8   6      220.49      261.02     30.60 o 
  16   8   6      127.60      143.21     28.03 o 
  17   8   6        1.93       -1.65     21.35 o 
 -17   9   6        2.93        9.87     15.86 o 
 -16   9   6       94.55      170.36     33.21 o 
 -15   9   6       22.91       -1.83     21.72 o 
 -14   9   6      187.92      205.67     39.51 o 
 -13   9   6      278.16      283.48     40.84 o 
 -12   9   6        7.95       -2.52     13.25 o 
 -11   9   6      260.66      305.69     39.51 o 
 -10   9   6     1066.48     1040.29     36.78 o 
  -9   9   6      685.75      575.63     72.91 o 
  -8   9   6     1036.49      995.20     84.52 o 
  -7   9   6     2450.25     2199.44     62.39 o 
  -6   9   6     3474.85     3210.99     99.66 o 
  -5   9   6       13.94        9.67     11.61 o 
  -4   9   6      671.87      757.86     48.59 o 
  -3   9   6     1780.09     1781.34     91.80 o 
  -1   9   6       18.16        8.30     10.81 o 
   0   9   6      362.66      344.43     49.93 o 
   1   9   6     1499.02     1529.41     54.06 o 
   2   9   6        0.64       15.15     13.29 o 
   3   9   6      319.38      331.49     27.29 o 
   4   9   6      225.13      191.47     28.34 o 
   5   9   6     4843.09     4752.44    141.43 o 
   6   9   6      484.21      539.58     47.40 o 
   7   9   6      325.87      354.78     36.24 o 
   8   9   6      247.94      194.64     29.78 o 
   9   9   6      529.80      557.07     29.43 o 
  10   9   6       41.46       67.14     23.23 o 
  11   9   6        2.54       -6.43     18.20 o 
  12   9   6       17.34       18.01     21.58 o 
  13   9   6        4.54       21.77     34.08 o 
  14   9   6       67.79      -28.87     35.42 o 
  15   9   6      523.49      645.40     93.76 o 
  16   9   6       63.88      130.18     22.17 o 
  17   9   6       34.83       71.15     53.07 o 
 -14  10   6        0.12      -28.28     31.84 o 
 -13  10   6       53.22       43.55     40.48 o 
 -12  10   6      776.57      784.52     91.44 o 
 -11  10   6      211.11      205.38     53.86 o 
 -10  10   6      324.16      412.01     67.76 o 
  -9  10   6       16.11       17.91     31.21 o 
  -8  10   6      456.82      479.07     67.42 o 
  -7  10   6     1616.23     1618.12     68.33 o 
  -6  10   6     1142.62     1196.44     46.41 o 
  -5  10   6     1356.44     1212.68     47.57 o 
  -4  10   6      127.50      139.12     18.07 o 
  -3  10   6        7.44       -7.83     12.79 o 
  -2  10   6        4.74       13.89     17.25 o 
  -1  10   6      780.24      838.66     48.53 o 
   0  10   6      322.72      418.84     33.08 o 
   1  10   6       81.12       24.20     17.87 o 
   2  10   6       57.37       38.66     16.11 o 
   3  10   6       15.83       11.24     14.44 o 
   4  10   6      353.81      397.67     32.50 o 
   5  10   6      570.07      527.07     81.04 o 
   6  10   6       27.13       15.97     19.17 o 
   7  10   6      141.48      164.51     28.36 o 
   8  10   6       83.44       31.61     24.86 o 
   9  10   6       83.12       70.98     21.61 o 
  10  10   6      315.17      372.33     41.78 o 
  11  10   6      149.24      207.08     32.90 o 
  12  10   6      145.47      172.03     50.72 o 
  13  10   6       21.47        6.69     38.19 o 
  14  10   6      129.64      145.51     54.94 o 
  15  10   6        4.43      -37.57     37.57 o 
  16  10   6        5.93       86.11     53.60 o 
 -14  11   6      183.65      106.86     53.69 o 
 -13  11   6        0.81       14.88     36.20 o 
 -12  11   6        6.91       10.06     35.60 o 
 -11  11   6      397.66      391.84     69.56 o 
 -10  11   6      183.47      136.00     46.10 o 
  -9  11   6       23.60       44.43     34.82 o 
  -8  11   6        0.27       20.28     30.39 o 
  -7  11   6       15.21        9.04     31.26 o 
  -6  11   6       40.84       41.04     16.28 o 
  -5  11   6      300.55      305.07     25.52 o 
  -4  11   6        0.42        4.77     13.26 o 
  -3  11   6      193.25      262.20     29.44 o 
  -2  11   6      308.74      244.74     35.80 o 
  -1  11   6      232.61      209.83     42.41 o 
   0  11   6     1498.61     1653.30     83.09 o 
   1  11   6      345.00      434.68     45.90 o 
   2  11   6      279.29      288.59     41.61 o 
   3  11   6      938.77      980.53     48.06 o 
   4  11   6       26.20       30.15     16.85 o 
   5  11   6       39.31        8.71     19.84 o 
   6  11   6        8.44       13.58     18.77 o 
   7  11   6        6.49       -2.81     18.53 o 
   8  11   6       20.73       14.66     31.15 o 
   9  11   6      210.07      199.83     51.98 o 
  10  11   6       23.53       44.46     23.55 o 
  11  11   6      112.10      114.54     40.02 o 
  12  11   6      358.24      250.02     61.34 o 
  13  11   6      197.58      217.04     64.11 o 
  14  11   6       84.64       53.87     46.47 o 
  15  11   6        0.53       -1.56     43.73 o 
 -14  12   6       30.18       27.93     44.83 o 
 -13  12   6       16.71       -0.04     38.82 o 
 -12  12   6        8.73       37.34     41.99 o 
 -11  12   6       40.56       64.98     42.99 o 
 -10  12   6       45.68      127.34     47.83 o 
  -9  12   6      177.55      209.85     55.43 o 
  -8  12   6       12.60        8.05     31.65 o 
  -7  12   6      349.87      336.13     61.93 o 
  -6  12   6      485.69      513.33     32.79 o 
  -5  12   6       26.05        6.40     14.03 o 
  -4  12   6      249.17      246.67     25.16 o 
  -3  12   6       12.36       27.22     14.66 o 
  -2  12   6     1145.94     1023.68     50.94 o 
  -1  12   6      176.24      132.03     24.59 o 
   0  12   6        3.77       -2.65     15.25 o 
   1  12   6      488.73      441.76     37.86 o 
   2  12   6       41.88       40.71     19.28 o 
   3  12   6      116.76      121.82     23.35 o 
   4  12   6      286.35      318.60     32.12 o 
   5  12   6       23.31       14.88     21.88 o 
   6  12   6       14.00       13.84     22.42 o 
   7  12   6       54.08       41.35     37.69 o 
   8  12   6       95.27       68.78     39.57 o 
   9  12   6       46.77       52.18     24.81 o 
  10  12   6       54.97       59.29     47.56 o 
  11  12   6      196.88      196.54     63.77 o 
  12  12   6      639.12      788.64    109.57 o 
  13  12   6       30.65        3.61     42.95 o 
  14  12   6        1.77       32.03     48.39 o 
 -13  13   6      182.32      169.33     57.17 o 
 -12  13   6        6.91        7.35     40.83 o 
 -11  13   6       25.02       37.04     42.22 o 
 -10  13   6      189.54      140.39     49.72 o 
  -9  13   6      868.88      845.57     97.95 o 
  -8  13   6      407.27      503.62     65.84 o 
  -7  13   6       28.00      -19.83     21.80 o 
  -6  13   6      460.45      450.14     51.85 o 
  -5  13   6       15.03        9.85     19.80 o 
  -4  13   6        0.05       27.79     16.16 o 
  -3  13   6      577.88      617.67     44.40 o 
  -2  13   6      316.24      267.84     38.96 o 
  -1  13   6     1074.47     1179.26     55.89 o 
   0  13   6      644.85      684.93     46.88 o 
   1  13   6      164.29      101.86     37.12 o 
   2  13   6     2556.57     2545.27     84.28 o 
   3  13   6        3.10       12.34     18.08 o 
   4  13   6       29.79       56.15     20.16 o 
   5  13   6      416.99      448.56     49.04 o 
   6  13   6       27.65       81.02     28.43 o 
   7  13   6      216.97      190.10     35.38 o 
   8  13   6      256.53      268.78     39.50 o 
   9  13   6      328.94      290.31     52.62 o 
  10  13   6      235.03      269.34     66.26 o 
  11  13   6      194.97      222.19     65.04 o 
  12  13   6      131.79      225.82     68.76 o 
  13  13   6      355.79      450.77     87.85 o 
 -12  14   6        0.37       21.94     45.36 o 
 -11  14   6      160.12       67.69     34.43 o 
 -10  14   6       19.35       20.72     29.34 o 
  -9  14   6      488.05      326.77     49.23 o 
  -8  14   6      391.34      344.34     50.12 o 
  -7  14   6        0.15       13.00     33.22 o 
  -6  14   6       44.52       33.93     26.72 o 
  -5  14   6      142.06      111.22     22.15 o 
  -4  14   6      341.29      326.25     35.37 o 
  -3  14   6      401.81      419.97     33.87 o 
  -2  14   6       78.61       80.98     20.98 o 
  -1  14   6      356.57      410.56     39.83 o 
   0  14   6      367.60      382.79     37.95 o 
   1  14   6      970.14     1051.69     58.62 o 
   2  14   6       23.23       -9.11     18.01 o 
   3  14   6        6.97        3.09     18.08 o 
   4  14   6      112.82      186.13     36.57 o 
   5  14   6       40.28       28.75     25.16 o 
   6  14   6        0.07      -10.94     22.47 o 
   7  14   6       79.30       79.14     30.23 o 
   8  14   6      275.80      230.60     40.07 o 
   9  14   6       84.05       90.11     33.91 o 
  10  14   6       72.48       81.05     47.56 o 
  11  14   6      606.27      650.42    102.19 o 
  12  14   6      358.45      532.58     97.75 o 
 -10  15   6       45.07       57.88     35.83 o 
  -9  15   6       63.48       45.28     34.56 o 
  -8  15   6      120.13      176.52     42.52 o 
  -7  15   6       21.44       47.98     31.04 o 
  -6  15   6      258.20      230.43     44.36 o 
  -5  15   6       26.62        7.21     25.65 o 
  -4  15   6       57.66       61.67     20.43 o 
  -3  15   6        1.08        5.68     17.67 o 
  -2  15   6      261.08      237.38     28.82 o 
  -1  15   6       35.88       24.21     19.03 o 
   0  15   6      312.81      451.61     43.42 o 
   1  15   6      473.63      527.17     45.59 o 
   2  15   6       87.70       43.69     23.46 o 
   3  15   6        4.57       16.14     20.61 o 
   4  15   6       59.56       81.63     41.59 o 
   5  15   6       94.70      107.44     34.54 o 
   6  15   6       23.12       51.05     63.68 o 
   7  15   6      222.94      291.53     45.90 o 
   8  15   6       50.79       58.63     30.51 o 
   9  15   6        5.27       33.09     45.51 o 
  10  15   6      138.91      173.19     63.72 o 
  -8  16   6      280.68      283.62     49.72 o 
  -7  16   6      148.30       72.58     34.94 o 
  -6  16   6        7.95       10.86     33.03 o 
  -5  16   6       15.79       -8.90     26.81 o 
  -4  16   6        1.55        4.12     21.02 o 
  -3  16   6       14.52       27.21     19.71 o 
  -2  16   6      142.60      164.42     27.55 o 
  -1  16   6        0.01        3.85     18.90 o 
   0  16   6       83.11       49.85     21.38 o 
   1  16   6      297.54      372.41     41.77 o 
   2  16   6      213.51      246.48     35.15 o 
   3  16   6       17.52       38.05     40.35 o 
   4  16   6      199.27      150.28     38.81 o 
   5  16   6      146.73      147.95     38.49 o 
   6  16   6       98.97      120.21     36.35 o 
   7  16   6      183.16      144.19     96.83 o 
  -4  17   6      153.53      134.67     50.15 o 
  -3  17   6        0.87       29.25     20.67 o 
  -2  17   6       75.97      100.18     25.30 o 
  -1  17   6       77.84       58.89     23.95 o 
   0  17   6        2.71       12.13     20.60 o 
   1  17   6       80.74       77.24     24.75 o 
   2  17   6       66.96      116.46     31.03 o 
   3  17   6        0.21       -3.50     23.33 o 
   4  17   6       56.09       70.67     51.63 o 
 -20   1   7       10.05       34.39     23.31 o 
 -19   1   7        0.14        7.46     17.58 o 
 -18   1   7       10.26        5.25     18.70 o 
 -17   1   7      447.82      422.09     30.28 o 
 -16   1   7      595.54      602.35     32.95 o 
 -15   1   7      183.12      238.58     21.69 o 
 -14   1   7      666.12      613.41     30.54 o 
 -13   1   7     1638.99     1579.11     56.43 o 
 -12   1   7      386.76      423.19     16.57 o 
 -11   1   7     3481.52     3487.32     56.15 o 
 -10   1   7     2039.33     2204.01     35.40 o 
  -9   1   7      153.07      145.24      8.42 o 
  -8   1   7      688.41      719.36     16.04 o 
  -7   1   7       31.74       36.25      5.34 o 
  -6   1   7     7018.50     7884.38    107.77 o 
  -5   1   7      204.75      171.77      7.07 o 
  -4   1   7     3191.42     3343.04     49.14 o 
  -3   1   7    15744.95    16167.34    242.08 o 
  -2   1   7     1855.75     1769.90     30.89 o 
  -1   1   7     5006.80     4670.70     64.43 o 
   0   1   7    26609.46    26286.67    289.53 o 
   1   1   7    12718.97    12247.38    137.42 o 
   2   1   7     4780.08     4694.32     51.29 o 
   3   1   7       38.05       72.96      4.30 o 
   4   1   7      861.32      762.64     13.90 o 
   5   1   7      714.65      751.31     14.98 o 
   6   1   7     2666.76     2592.09     31.12 o 
   7   1   7        5.23       27.84      5.38 o 
   8   1   7      773.59      828.73     17.70 o 
   9   1   7      220.81      163.39      9.45 o 
  10   1   7     1771.85     1867.12     31.30 o 
  11   1   7      106.17       93.48     10.15 o 
  12   1   7      489.95      537.66     15.59 o 
  13   1   7     2832.15     2717.55     47.92 o 
  14   1   7      400.79      375.85     19.14 o 
  15   1   7        8.29        4.52     10.05 o 
  16   1   7     1410.66     1340.38     36.61 o 
  17   1   7      211.37      240.85     21.06 o 
  18   1   7       12.32       40.98     17.15 o 
  19   1   7       70.07       94.82     20.59 o 
  20   1   7       27.17       29.63     22.59 o 
 -20   2   7       19.08        0.95     18.30 o 
 -19   2   7      517.01      518.99     42.94 o 
 -18   2   7      179.53      229.27     24.24 o 
 -17   2   7      200.18      175.91     21.26 o 
 -16   2   7       35.77       38.38     26.93 o 
 -15   2   7      295.79      292.92     22.21 o 
 -14   2   7      664.22      604.66     22.97 o 
 -13   2   7      102.81      117.70     12.14 o 
 -12   2   7     2344.82     2256.62     46.65 o 
 -11   2   7      983.40     1037.13     42.36 o 
 -10   2   7      246.10      277.25     12.98 o 
  -9   2   7       85.30       82.05      9.88 o 
  -8   2   7      649.43      633.70     16.86 o 
  -7   2   7       95.83      118.08     11.23 o 
  -6   2   7     7470.93     7053.49    110.43 o 
  -5   2   7     1457.01     1686.33     32.29 o 
  -4   2   7      796.35      871.07     20.72 o 
  -3   2   7      919.88      952.77     18.45 o 
  -2   2   7     3554.04     3559.26     72.77 o 
  -1   2   7     7993.36     7603.03    103.76 o 
   0   2   7     1617.42     1550.97     48.78 o 
   1   2   7      348.91      425.28     34.16 o 
   2   2   7        3.01        7.83      3.22 o 
   4   2   7     4173.93     4384.67     49.71 o 
   5   2   7      175.80      156.44      6.28 o 
   6   2   7        7.41        1.65      3.09 o 
   7   2   7      345.99      465.55     14.43 o 
   8   2   7     3162.17     3435.04     47.96 o 
   9   2   7       75.64       60.36      7.53 o 
  10   2   7      415.27      449.31     16.57 o 
  11   2   7      529.35      535.81     16.86 o 
  12   2   7       10.69       14.64      8.54 o 
  13   2   7      233.18      283.97     20.06 o 
  14   2   7       25.04       13.60     10.48 o 
  15   2   7      272.92      273.71     19.08 o 
  16   2   7       15.97       30.90     16.30 o 
  17   2   7       74.21       93.52     13.50 o 
  18   2   7        6.11       27.01     17.64 o 
  19   2   7       33.70       25.85     18.79 o 
  20   2   7      262.66      288.13     53.46 o 
 -20   3   7       18.83       33.77     19.92 o 
 -19   3   7        3.95      -16.76     16.76 o 
 -18   3   7       28.31       29.73     16.96 o 
 -17   3   7      172.82      163.06     21.26 o 
 -16   3   7      181.56      173.53     17.39 o 
 -15   3   7        0.88        5.22      9.86 o 
 -14   3   7      187.53      196.47     28.45 o 
 -13   3   7      999.25     1007.82     28.88 o 
 -12   3   7     1263.10     1173.20     47.76 o 
 -11   3   7     4191.74     4061.30     64.96 o 
  -9   3   7       30.12       44.66      9.79 o 
  -8   3   7        6.36        4.48      4.74 o 
  -7   3   7     1244.41     1222.38     27.68 o 
  -6   3   7      433.10      484.92     19.44 o 
  -5   3   7     3257.69     3195.09     64.69 o 
  -4   3   7     2979.17     2799.88     44.54 o 
  -3   3   7     3957.86     4407.52     75.11 o 
  -2   3   7     4808.23     4814.84     79.56 o 
  -1   3   7     9934.71     9765.08    143.24 o 
   0   3   7     2716.60     2443.03     61.03 o 
   1   3   7     2084.60     1233.22     42.40 o 
   3   3   7       38.93       46.31      4.56 o 
   4   3   7     4769.39     5150.18     64.80 o 
   5   3   7      643.56      818.94     16.06 o 
   6   3   7     1187.37     1455.38     23.27 o 
   7   3   7     2563.04     2344.42     33.68 o 
   8   3   7     4228.76     4107.59     54.34 o 
   9   3   7     1241.57     1409.11     25.36 o 
  10   3   7     1181.50     1026.31     23.96 o 
  11   3   7      568.57      582.67     19.18 o 
  12   3   7       13.78       17.87     11.12 o 
  13   3   7        3.07       -2.48      9.10 o 
  14   3   7     1823.87     1776.80     41.02 o 
  15   3   7       92.06       81.94     14.94 o 
  16   3   7      461.07      448.22     26.45 o 
  17   3   7      648.77      659.20     35.68 o 
  18   3   7        2.61       -5.75     10.93 o 
  19   3   7       28.99       46.52     26.36 o 
 -19   4   7        9.56       21.61     21.76 o 
 -18   4   7      370.74      402.98     25.81 o 
 -17   4   7      377.20      399.54     25.39 o 
 -16   4   7       16.50       12.31     12.06 o 
 -15   4   7       31.71       35.28     12.84 o 
 -14   4   7      159.60      145.03     17.99 o 
 -13   4   7      173.12      205.53     30.21 o 
 -12   4   7        1.03       37.30     15.30 o 
 -11   4   7      579.06      515.77     27.89 o 
 -10   4   7     1526.44     1522.57     43.16 o 
  -9   4   7      136.22      151.56     14.62 o 
  -8   4   7     1506.09     1558.51     40.74 o 
  -7   4   7      605.67      691.89     24.38 o 
  -6   4   7       87.53      105.76     10.10 o 
  -5   4   7       26.48      102.38     15.45 o 
  -4   4   7    14284.06    14978.21    233.44 o 
  -3   4   7     3263.85     3408.85     52.82 o 
  -2   4   7      240.95      340.22     13.78 o 
  -1   4   7    13169.13    13016.36    410.92 o 
   0   4   7     1969.01     1914.12    102.55 o 
   1   4   7     4302.10     1564.87     55.86 o 
   2   4   7      122.71      122.31     10.92 o 
   3   4   7     2435.59     2579.79     57.96 o 
   4   4   7      697.01      761.75     50.38 o 
   5   4   7       79.23       91.05     17.72 o 
   6   4   7      266.61      353.20      9.88 o 
   7   4   7      141.46      158.30      7.65 o 
   8   4   7      176.92      199.25     10.82 o 
   9   4   7       43.87       80.14      8.79 o 
  10   4   7       59.92       39.42      7.72 o 
  11   4   7     1284.56     1230.10     27.47 o 
  12   4   7     2881.45     2600.58     45.26 o 
  13   4   7      114.93      123.44     14.55 o 
  14   4   7      513.06      495.38     22.91 o 
  15   4   7      221.25      159.04     17.31 o 
  16   4   7      153.78      178.34     19.73 o 
  17   4   7        6.78       -5.68     17.48 o 
  18   4   7        6.59        1.32     16.08 o 
  19   4   7      232.90      179.05     18.07 o 
 -19   5   7       31.90       29.15     14.65 o 
 -18   5   7       20.93       30.67     14.32 o 
 -17   5   7      368.24      369.00     25.21 o 
 -16   5   7      441.98      412.07     25.79 o 
 -15   5   7      191.47      177.71     24.70 o 
 -14   5   7        6.18       10.42     11.15 o 
 -13   5   7      451.11      406.15     40.82 o 
 -12   5   7     1183.77     1164.09     32.57 o 
 -11   5   7     1540.83     1489.91     43.82 o 
 -10   5   7     2046.71     2149.27     53.85 o 
  -9   5   7     2537.16     2424.22     57.09 o 
  -8   5   7        0.03        5.25      6.86 o 
  -7   5   7      254.13      297.66     22.17 o 
  -6   5   7      648.04      671.46     16.56 o 
  -5   5   7     3099.52     3364.86     52.54 o 
  -4   5   7     8834.03     9299.56    152.30 o 
  -3   5   7     1322.80     1214.63     36.69 o 
  -2   5   7      180.81      300.07     21.46 o 
  -1   5   7       51.18       39.50      9.32 o 
   0   5   7      775.94      825.66     22.42 o 
   1   5   7    14890.69    15377.05    331.27 o 
   2   5   7     2514.07     2637.65     78.82 o 
   3   5   7     6180.77     6917.19    172.24 o 
   4   5   7    11872.38    12368.86    226.12 o 
   5   5   7      110.60      133.68     13.85 o 
   6   5   7     2196.91     2319.43     40.35 o 
   7   5   7      135.81      143.33      9.65 o 
   8   5   7     1474.11     1432.60     26.05 o 
   9   5   7       41.35       36.06      7.64 o 
  10   5   7     2341.19     2390.06     44.92 o 
  11   5   7       18.86        4.39      7.94 o 
  12   5   7      209.55      185.14     24.42 o 
  13   5   7      329.79      285.66     17.25 o 
  14   5   7      332.76      321.98     21.69 o 
  15   5   7      117.76      144.19     18.83 o 
  16   5   7       57.59       40.70     17.43 o 
  17   5   7     1612.78     1778.04     93.95 o 
  18   5   7      116.44       78.18     30.19 o 
  19   5   7       32.12       37.25     24.71 o 
 -19   6   7       12.74       -2.32     14.01 o 
 -18   6   7       23.39       -1.98     15.88 o 
 -17   6   7      324.75      276.60     22.60 o 
 -16   6   7       39.71       25.97     13.05 o 
 -15   6   7      728.75      756.05     31.25 o 
 -14   6   7      590.12      611.36     27.23 o 
 -13   6   7      403.06      389.51     38.95 o 
 -12   6   7        4.67       -1.93     10.55 o 
 -11   6   7      533.54      573.85     64.70 o 
 -10   6   7      258.92      246.93     17.37 o 
  -9   6   7      486.16      455.37     33.03 o 
  -8   6   7      151.67      131.55     11.24 o 
  -7   6   7      307.15      352.18     19.82 o 
  -6   6   7        3.81        8.17      6.19 o 
  -5   6   7      210.11      174.32     13.02 o 
  -4   6   7      631.86      624.37     21.82 o 
  -3   6   7      257.97      246.38     19.92 o 
  -2   6   7     1179.21     1184.98     45.04 o 
  -1   6   7     5145.97     5421.06    116.77 o 
   0   6   7       21.93        8.11      7.41 o 
   1   6   7     5122.76     4934.56    102.70 o 
   2   6   7     1298.36     1464.52     35.63 o 
   3   6   7     1855.14     1923.44     78.38 o 
   4   6   7     2920.17     2886.45     88.72 o 
   5   6   7      634.87      726.98     60.10 o 
   6   6   7     1276.03     1388.54     44.59 o 
   7   6   7       81.89       73.29      7.91 o 
   8   6   7      226.26      237.94     12.95 o 
   9   6   7     1183.57     1262.17     29.55 o 
  10   6   7     1643.74     1461.66     38.99 o 
  11   6   7      481.85      496.16     25.85 o 
  12   6   7      685.40      734.12     38.25 o 
  13   6   7      299.10      291.79     21.53 o 
  14   6   7      102.93       54.76     21.19 o 
  15   6   7       18.80       13.76     19.43 o 
  16   6   7      205.22      235.74     33.80 o 
  17   6   7      494.69      524.82     82.84 o 
  18   6   7      809.11      765.31     70.61 o 
 -18   7   7       63.80       63.47     19.54 o 
 -17   7   7      217.75      196.23     25.47 o 
 -16   7   7      617.32      722.12     39.89 o 
 -15   7   7      207.12      212.60     27.34 o 
 -14   7   7      699.95      642.62     58.19 o 
 -13   7   7      660.22      706.29     48.54 o 
 -12   7   7      352.63      284.44     29.53 o 
 -11   7   7      828.40      774.98     57.04 o 
 -10   7   7       61.28       71.92     23.39 o 
  -9   7   7      958.10      902.46     66.87 o 
  -8   7   7       12.15       10.81     24.05 o 
  -7   7   7     2452.94     2342.12    123.52 o 
  -6   7   7      111.25      169.50     11.49 o 
  -5   7   7       24.65       37.22     13.85 o 
  -4   7   7     1425.49     1448.09     47.15 o 
  -3   7   7     1830.57     1831.38     54.89 o 
  -2   7   7      294.95      296.53     34.14 o 
  -1   7   7       88.27      127.23     16.39 o 
   0   7   7      204.30      214.33     36.17 o 
   1   7   7     2597.60     2800.62     57.20 o 
   2   7   7        5.17       -6.93      6.93 o 
   3   7   7     3221.65     3142.93     97.76 o 
   4   7   7     2746.93     2866.12     92.00 o 
   5   7   7       10.58        1.56      6.23 o 
   6   7   7      222.16      211.62     32.23 o 
   7   7   7     1566.57     1574.11     45.34 o 
   8   7   7        1.10        0.57      5.99 o 
   9   7   7     2854.57     2864.86     57.73 o 
  10   7   7      854.75      801.36     44.41 o 
  11   7   7        1.22       38.66     11.50 o 
  12   7   7      170.04      155.92     16.40 o 
  13   7   7       60.13       72.33     15.20 o 
  14   7   7       11.92       26.58     14.08 o 
  15   7   7        3.15       37.35     20.44 o 
  16   7   7       10.36       38.78     22.98 o 
  17   7   7      323.13      263.54     35.89 o 
  18   7   7       33.67       31.36     31.78 o 
 -18   8   7      162.89      209.00     43.28 o 
 -17   8   7        0.94       -4.54     15.44 o 
 -16   8   7       28.41       36.50     15.99 o 
 -15   8   7       30.79       15.81     19.59 o 
 -14   8   7       57.34      124.65     29.13 o 
 -13   8   7       82.70       63.94     19.96 o 
 -12   8   7       51.88       23.47     16.75 o 
 -11   8   7      195.69      133.56     22.63 o 
 -10   8   7      272.67      256.84     24.60 o 
  -9   8   7     1180.90     1115.94     44.16 o 
  -8   8   7     1508.20     1481.68     50.91 o 
  -7   8   7     2498.62     2483.65     64.38 o 
  -6   8   7       16.58       11.19     10.55 o 
  -5   8   7      132.48      120.25     16.43 o 
  -4   8   7      419.18      479.09     31.55 o 
  -3   8   7      363.65      379.31     27.68 o 
  -2   8   7     2911.37     2845.96     76.98 o 
   0   8   7       82.60        8.31     10.63 o 
   1   8   7      226.84      190.30     14.10 o 
   2   8   7      665.63      701.76     34.87 o 
   3   8   7      814.44      935.24     39.14 o 
   4   8   7     1528.24     1681.17    109.72 o 
   6   8   7     2583.26     2449.51    183.17 o 
   7   8   7        3.81       -1.67      9.57 o 
   8   8   7      818.62      764.30     43.24 o 
   9   8   7      585.33      505.99     37.47 o 
  10   8   7       61.51       90.26     24.49 o 
  11   8   7        0.98        7.03      9.88 o 
  12   8   7        1.24       27.24     19.43 o 
  13   8   7     1028.03      988.65     47.53 o 
  14   8   7        0.50       11.36     15.57 o 
  15   8   7       84.18      145.73     32.38 o 
  16   8   7       63.06       60.77     23.28 o 
  17   8   7        2.03        3.31     22.85 o 
 -17   9   7      484.04      488.05     34.59 o 
 -16   9   7       36.24       44.43     16.84 o 
 -15   9   7        1.04        5.88     22.39 o 
 -14   9   7       86.30       85.29     23.87 o 
 -13   9   7       67.99       82.16     19.60 o 
 -12   9   7      264.66      274.92     54.56 o 
 -11   9   7      577.64      623.03     33.71 o 
 -10   9   7       30.12       29.12     12.98 o 
  -9   9   7       76.05       72.57     34.25 o 
  -8   9   7      761.76      885.66     89.45 o 
  -7   9   7      536.13      539.36     40.81 o 
  -6   9   7     1029.94      982.11     39.72 o 
  -5   9   7      185.42      197.48     18.95 o 
  -4   9   7     2924.29     2845.78     79.31 o 
  -3   9   7       46.81       28.51     14.58 o 
  -2   9   7     2230.35     1501.45     66.08 o 
   1   9   7      291.62      328.53     19.40 o 
   2   9   7      636.96      684.40     38.11 o 
   3   9   7     1226.57     1206.90     75.10 o 
   4   9   7     2828.75     2892.53    100.19 o 
   5   9   7     1420.99     1355.23     63.31 o 
   6   9   7     1917.85     1843.14     75.20 o 
   7   9   7       29.96      111.28     25.28 o 
   8   9   7      679.16      646.62     51.79 o 
   9   9   7       36.49       24.33     12.08 o 
  10   9   7        0.26       -6.20     11.01 o 
  11   9   7       61.90       63.13     23.00 o 
  12   9   7        6.41       21.31     21.12 o 
  13   9   7      124.17      190.36     54.44 o 
  14   9   7        0.70       72.09     46.06 o 
  15   9   7      416.16      390.31     73.85 o 
  16   9   7        2.96        9.60     41.08 o 
  17   9   7      218.04      265.21     69.78 o 
 -13  10   7       45.83       26.77     35.60 o 
 -12  10   7       75.23       36.73     33.46 o 
 -11  10   7        9.40        1.53     32.44 o 
 -10  10   7       84.92      107.67     39.04 o 
  -9  10   7      122.83      158.21     45.84 o 
  -8  10   7      348.75      292.92     55.31 o 
  -7  10   7     1821.86     1849.81    117.27 o 
  -6  10   7      439.96      402.25     29.82 o 
  -5  10   7     1052.69      985.62     38.17 o 
  -4  10   7      536.62      555.48     37.65 o 
  -3  10   7      449.48      418.31     48.00 o 
  -2  10   7       49.62       51.94     16.30 o 
  -1  10   7        7.61       12.00     12.83 o 
   0  10   7       16.89       20.47     14.75 o 
   1  10   7        8.81       20.66     14.93 o 
   2  10   7      595.07      595.02     38.19 o 
   3  10   7      488.57      497.19     35.15 o 
   4  10   7      153.94      194.78     49.58 o 
   5  10   7      739.42      766.24     52.13 o 
   6  10   7      133.59      112.77     25.27 o 
   7  10   7      186.35      245.55     81.51 o 
   8  10   7      421.72      323.68     44.89 o 
   9  10   7       85.11       57.51     37.49 o 
  10  10   7      192.55      247.14     46.47 o 
  11  10   7      183.39      223.53     40.13 o 
  12  10   7       38.50        5.86     37.77 o 
  13  10   7        6.18      -12.85     33.21 o 
  14  10   7       75.10       15.50     40.68 o 
  15  10   7       17.88      -23.77     40.62 o 
  16  10   7       73.69       71.16     52.10 o 
 -14  11   7     1076.67     1182.94    117.95 o 
 -13  11   7       28.43       26.83     39.59 o 
 -12  11   7        7.27       13.93     33.99 o 
 -11  11   7     2223.37     2160.76    138.71 o 
 -10  11   7      305.24      236.48     57.98 o 
  -9  11   7     1544.97     1545.47    112.54 o 
  -8  11   7      471.00      449.27     68.23 o 
  -7  11   7      442.10      473.53     68.87 o 
  -6  11   7       11.36        6.49     12.95 o 
  -5  11   7      225.11      227.68     33.48 o 
  -4  11   7       82.47       54.32     15.48 o 
  -3  11   7      475.01      436.97     46.78 o 
  -2  11   7       80.95       60.48     20.01 o 
  -1  11   7      186.01      258.28     29.05 o 
   0  11   7     4229.58     4003.18    106.94 o 
   1  11   7      193.88      176.44     25.45 o 
   2  11   7     1669.00     1787.74     64.49 o 
   3  11   7       53.33       39.42     17.28 o 
   4  11   7     1569.41     1623.70     76.32 o 
   5  11   7      614.92      611.72     51.47 o 
   6  11   7        2.64       -4.22     19.19 o 
   7  11   7      106.92      126.74     38.71 o 
   8  11   7      218.25      283.88     37.03 o 
   9  11   7       63.06       64.49     25.06 o 
  10  11   7      115.80      119.86     31.10 o 
  11  11   7      189.03      213.39     37.38 o 
  12  11   7       34.15       17.77     40.17 o 
  13  11   7      327.26      311.84     71.34 o 
  14  11   7       43.97       20.34     43.09 o 
  15  11   7      438.37      527.73     90.13 o 
 -14  12   7        7.38       16.13     43.56 o 
 -13  12   7       32.94       27.84     42.48 o 
 -12  12   7       72.31       40.97     40.26 o 
 -11  12   7      408.03      372.18     69.32 o 
 -10  12   7      528.45      441.42     72.24 o 
  -9  12   7       59.34      140.63     47.64 o 
  -8  12   7       92.80      108.53     30.24 o 
  -7  12   7       92.13       68.88     38.61 o 
  -6  12   7        0.47       14.19     23.05 o 
  -5  12   7      894.42      925.63     41.55 o 
  -4  12   7        6.02       17.60     14.59 o 
  -3  12   7      426.43      468.61     38.07 o 
  -2  12   7      152.17      156.91     25.79 o 
  -1  12   7     3134.43     3296.13     96.93 o 
   0  12   7       72.36       71.80     22.70 o 
   1  12   7        4.06       55.89     18.94 o 
   2  12   7        5.77       11.00     16.82 o 
   3  12   7      156.00      147.12     24.80 o 
   4  12   7       27.32       23.85     21.91 o 
   5  12   7      141.05       70.52     36.33 o 
   6  12   7      166.76      222.10     37.07 o 
   7  12   7        1.12       28.31     22.12 o 
   8  12   7      710.99      770.99    106.84 o 
   9  12   7       30.26       42.61     23.28 o 
  10  12   7       17.90      -15.63     20.56 o 
  11  12   7        5.87       -0.12     38.71 o 
  12  12   7      382.39      394.31     79.37 o 
  13  12   7       12.69      -10.31     42.93 o 
  14  12   7       43.87       10.57     50.38 o 
 -13  13   7        5.88        1.32     41.16 o 
 -12  13   7       74.27       67.88     46.68 o 
 -11  13   7      190.59      224.00     59.74 o 
 -10  13   7       19.48        5.18     31.23 o 
  -9  13   7       26.12       40.24     28.39 o 
  -8  13   7       98.15       93.24     36.77 o 
  -7  13   7      273.56      386.70     49.53 o 
  -6  13   7       86.26      146.21     33.86 o 
  -5  13   7      287.71      282.43     27.95 o 
  -4  13   7      489.14      434.84     32.81 o 
  -3  13   7       77.02       54.69     31.44 o 
  -2  13   7        7.65       33.40     19.58 o 
  -1  13   7       38.43       25.10     18.82 o 
   0  13   7        0.14       -2.07     17.65 o 
   1  13   7        3.72       -4.20     17.82 o 
   2  13   7     1001.66     1009.19     53.70 o 
   3  13   7     1116.33     1037.92     53.94 o 
   4  13   7      217.84      288.67     45.81 o 
   5  13   7      170.69      110.66     30.67 o 
   6  13   7       34.45       28.00     23.81 o 
   7  13   7        2.41        2.39     22.32 o 
   8  13   7        0.17        8.75     29.24 o 
   9  13   7      127.78      138.41     33.03 o 
  10  13   7      126.64      134.98     33.84 o 
  11  13   7      121.79       35.88     45.56 o 
  12  13   7       20.47      -17.23     43.80 o 
  13  13   7        5.75       29.91     50.01 o 
 -12  14   7       47.85       38.00     34.52 o 
 -11  14   7        0.23      -14.06     37.43 o 
 -10  14   7       27.71       74.85     33.57 o 
  -9  14   7        6.58       11.72     40.87 o 
  -8  14   7        8.22        2.22     31.22 o 
  -7  14   7      569.88      449.29     53.75 o 
  -6  14   7       53.10       16.62     27.58 o 
  -5  14   7       10.34       10.06     24.10 o 
  -4  14   7       67.76       68.08     18.96 o 
  -3  14   7      187.81      232.41     34.15 o 
  -2  14   7      800.72      885.09     47.69 o 
  -1  14   7      128.32       90.65     24.98 o 
   0  14   7       83.99       79.94     24.68 o 
   1  14   7     1443.40     1530.96     66.59 o 
   2  14   7       49.41        6.02     21.11 o 
   3  14   7      210.72      188.24     29.68 o 
   4  14   7        8.85       -4.66     22.81 o 
   5  14   7       64.95      113.03     32.83 o 
   6  14   7      670.68      677.52     61.64 o 
   7  14   7      120.94      140.78     35.96 o 
   8  14   7       44.95       51.04     28.80 o 
   9  14   7        8.21        2.59     24.24 o 
  10  14   7       92.48      197.18     64.84 o 
  11  14   7       70.96       12.68     46.08 o 
 -10  15   7      170.91      208.86     45.56 o 
  -9  15   7        5.20       20.05     31.13 o 
  -8  15   7      151.25      182.01     42.53 o 
  -7  15   7       17.65       35.45     45.18 o 
  -6  15   7      198.56      216.94     44.08 o 
  -5  15   7      403.60      358.33     48.97 o 
  -4  15   7      172.91      134.03     23.75 o 
  -3  15   7        2.41       13.86     17.54 o 
  -2  15   7        0.79       -1.48     17.02 o 
  -1  15   7       55.02       45.03     20.15 o 
   0  15   7       98.39       50.65     32.80 o 
   1  15   7       48.20       98.49     26.33 o 
   2  15   7      151.24      116.48     50.36 o 
   3  15   7        7.58        0.29     19.51 o 
   4  15   7        0.90       29.85     27.28 o 
   5  15   7       20.99      -23.23     23.62 o 
   6  15   7       64.90       15.29     27.16 o 
   7  15   7      237.85      259.82     44.28 o 
   8  15   7       86.47       57.66     31.01 o 
   9  15   7       32.08        2.09     29.79 o 
  -8  16   7       28.44       63.36     36.68 o 
  -7  16   7        0.73      -27.74     27.74 o 
  -6  16   7        2.89       47.97     31.15 o 
  -5  16   7      223.68      205.03     43.25 o 
  -4  16   7        0.76      -24.68     24.68 o 
  -3  16   7        7.22       18.65     19.19 o 
  -2  16   7      293.46      332.66     33.49 o 
  -1  16   7       53.62       28.36     20.94 o 
   0  16   7       75.84      101.90     30.65 o 
   1  16   7       15.90       33.16     25.35 o 
   2  16   7        0.41        2.31     22.44 o 
   3  16   7        9.90       15.37     27.61 o 
   4  16   7       42.43       76.62     31.59 o 
   5  16   7       65.82      113.90     35.25 o 
   6  16   7      341.03      404.56     53.67 o 
   7  16   7       12.03      -12.47     27.94 o 
  -4  17   7      108.63      116.14     38.23 o 
  -3  17   7       97.03      124.71     72.69 o 
  -2  17   7        8.97       32.80     21.99 o 
  -1  17   7      452.17      520.30     42.58 o 
   0  17   7       62.62      113.73     29.83 o 
   1  17   7        4.32       14.90     20.86 o 
   2  17   7       34.58       -1.86     23.02 o 
   3  17   7       43.98       32.31     31.27 o 
 -20   0   8       41.31       13.81     30.64 o 
 -19   0   8      363.93      407.95     52.30 o 
 -18   0   8        0.96      -17.33     25.00 o 
 -17   0   8       31.85       51.01     27.52 o 
 -16   0   8     1213.80     1177.00     71.06 o 
 -15   0   8      756.05      753.25     42.32 o 
 -14   0   8       20.75        6.49     16.21 o 
 -13   0   8     2706.43     2443.11     74.66 o 
 -12   0   8     7260.75     7417.60    208.74 o 
 -11   0   8     1853.37     1873.07     68.81 o 
 -10   0   8      501.24      440.82     17.04 o 
  -9   0   8      324.47      315.19     14.19 o 
  -8   0   8      105.01       90.23      8.21 o 
  -7   0   8       72.00      110.51      8.59 o 
  -6   0   8       14.70       49.05      6.45 o 
  -5   0   8     3506.62     3876.43     87.43 o 
  -4   0   8    22429.71    22021.35    462.09 o 
  -3   0   8      939.73      854.23     20.29 o 
  -2   0   8    25216.20    25760.35    434.25 o 
  -1   0   8     4321.19     4103.37     64.43 o 
   0   0   8     2584.76     2960.47     56.87 o 
   1   0   8     2868.08     2747.21     53.91 o 
   2   0   8     2447.31     2391.67     40.10 o 
   3   0   8     2539.59     2482.05     41.84 o 
   4   0   8     3886.13     3825.11     63.95 o 
   5   0   8       55.56       51.78      6.24 o 
   6   0   8     8878.85     9256.29    144.36 o 
   7   0   8        1.63       20.03      6.12 o 
   8   0   8     2964.49     2778.77     66.37 o 
   9   0   8      771.37      766.62     23.45 o 
  10   0   8        1.16       -5.42     10.01 o 
  11   0   8      290.71      346.45     22.76 o 
  12   0   8      119.23      109.09     16.08 o 
  13   0   8     3427.49     3442.36     81.67 o 
  14   0   8       61.51       23.14     13.91 o 
  15   0   8       11.10       -0.14     14.23 o 
  16   0   8      172.63      179.80     22.25 o 
  17   0   8       60.58       70.78     22.24 o 
  18   0   8       64.14       42.67     23.18 o 
  19   0   8      177.81      183.76     30.65 o 
  20   0   8       56.74       90.94     40.96 o 
 -20   1   8      220.78      241.23     27.64 o 
 -19   1   8       48.36       -2.26     19.29 o 
 -18   1   8      102.26       91.79     19.81 o 
 -17   1   8       19.57       19.51     15.16 o 
 -16   1   8      170.26      142.28     19.47 o 
 -15   1   8     1009.07      915.54     36.71 o 
 -14   1   8      298.38      368.76     24.85 o 
 -13   1   8       32.50       19.76      8.99 o 
 -12   1   8      227.01      233.72     19.54 o 
 -11   1   8     7001.55     7111.20    108.12 o 
 -10   1   8      946.67      885.83     25.95 o 
  -9   1   8      193.40      181.89      9.26 o 
  -8   1   8     1616.00     1534.61     25.75 o 
  -7   1   8      247.76      250.23      9.16 o 
  -6   1   8        0.30        5.88      3.79 o 
  -5   1   8     3218.91     3389.64     45.68 o 
  -4   1   8    30529.90    31180.15    455.33 o 
  -3   1   8       32.36       29.05      4.24 o 
  -2   1   8     2940.88     2843.96     34.69 o 
  -1   1   8      261.24      295.99      6.94 o 
   0   1   8      986.04     1030.49     18.68 o 
   1   1   8      125.24       89.70      4.36 o 
   2   1   8       78.30       88.18      5.47 o 
   3   1   8     2161.91     2232.86     31.49 o 
   4   1   8      260.34      301.09      8.03 o 
   5   1   8      902.49      916.38     16.52 o 
   6   1   8     1036.34     1053.22     16.37 o 
   7   1   8      747.76      773.27     15.40 o 
   8   1   8      664.34      655.85     16.18 o 
   9   1   8     4653.02     4690.15     62.14 o 
  10   1   8      745.79      743.13     18.79 o 
  11   1   8      908.04      885.10     21.22 o 
  12   1   8      459.85      389.37     16.41 o 
  13   1   8      469.96      447.10     19.61 o 
  14   1   8       73.09       79.85     15.33 o 
  15   1   8       10.15       32.04     10.65 o 
  16   1   8      719.51      604.35     26.61 o 
  17   1   8      176.95      178.25     25.04 o 
  18   1   8       24.68       18.42     14.87 o 
  19   1   8       28.80       35.20     18.86 o 
 -20   2   8       19.93        8.66     33.32 o 
 -19   2   8       13.19       36.52     17.87 o 
 -18   2   8       33.98       44.55     17.63 o 
 -17   2   8       12.74       12.52     15.08 o 
 -16   2   8       10.55       -1.13     14.00 o 
 -15   2   8       91.77       76.63     16.94 o 
 -14   2   8        1.05        0.72      8.58 o 
 -13   2   8        9.36       17.93      9.17 o 
 -12   2   8      131.09       98.14     13.79 o 
 -11   2   8      510.75      518.37     19.89 o 
 -10   2   8        8.08       24.18      7.06 o 
  -9   2   8        0.00       10.96      5.73 o 
  -8   2   8     2466.05     2441.99     40.46 o 
  -7   2   8     4278.14     4262.86     62.98 o 
  -6   2   8     2935.06     3457.55     53.17 o 
  -5   2   8     1037.30      809.42     22.64 o 
  -4   2   8      461.06      473.80     12.72 o 
  -3   2   8      706.00      565.27     14.17 o 
  -2   2   8       56.44       97.58     13.03 o 
  -1   2   8      419.48      429.68     15.25 o 
   0   2   8      112.95      175.59      6.60 o 
   1   2   8     5145.61     5268.90     96.63 o 
   2   2   8     3905.00     4300.43    132.03 o 
   3   2   8       75.15       21.99      9.16 o 
   4   2   8     2057.17     2231.12     29.62 o 
   5   2   8       10.64       10.07      3.90 o 
   6   2   8     1771.13     1942.53     26.49 o 
   7   2   8      604.15      522.24     11.36 o 
   8   2   8      880.71     1041.76     20.73 o 
   9   2   8      159.59      156.04     10.40 o 
  10   2   8       35.01       32.58      9.05 o 
  11   2   8      100.10      104.59      9.53 o 
  12   2   8      994.34     1000.16     26.59 o 
  13   2   8      518.42      486.84     20.28 o 
  14   2   8      352.05      359.53     25.59 o 
  15   2   8       10.76        0.44     11.29 o 
  16   2   8       51.18       16.73     13.45 o 
  17   2   8       97.56      110.63     14.20 o 
  18   2   8        1.72       11.85     20.50 o 
  19   2   8      319.51      401.97     31.06 o 
 -20   3   8      286.53      309.22     29.76 o 
 -19   3   8       31.54       15.83     18.27 o 
 -18   3   8      126.30      168.88     23.16 o 
 -17   3   8        0.06        5.23     15.07 o 
 -16   3   8      244.22      260.13     17.77 o 
 -15   3   8      120.06      156.80     14.70 o 
 -14   3   8       53.84       66.57     11.37 o 
 -13   3   8       35.10       28.18     10.07 o 
 -12   3   8      431.92      408.80     19.04 o 
 -11   3   8       42.80       29.29      8.35 o 
 -10   3   8     7145.55     7035.39    114.83 o 
  -9   3   8      410.18      409.55     20.88 o 
  -8   3   8     1771.28     1974.47     38.93 o 
  -7   3   8      102.25      119.79     11.57 o 
  -6   3   8      412.05      412.45     14.78 o 
  -5   3   8     3516.62     4212.75     69.67 o 
  -4   3   8     3898.29     4050.17     59.56 o 
  -3   3   8      190.89      215.06     12.00 o 
  -2   3   8     5545.23     5613.83    104.82 o 
  -1   3   8       12.80        7.26      4.12 o 
   2   3   8     9390.23     9249.12    149.24 o 
   3   3   8     3551.18     3695.78     45.87 o 
   4   3   8     6801.27     6998.38     96.16 o 
   5   3   8     1272.94     1268.83     19.77 o 
   6   3   8     2538.47     2337.82     35.63 o 
   7   3   8      822.94      837.72     17.03 o 
   8   3   8      522.51      510.31     17.41 o 
   9   3   8      469.91      519.98     21.47 o 
  10   3   8     2555.58     2370.14     40.74 o 
  11   3   8      218.92      211.58     16.96 o 
  12   3   8        4.66       14.13      8.35 o 
  13   3   8        1.07       -9.12     10.73 o 
  14   3   8      288.16      303.23     23.32 o 
  15   3   8      333.27      318.50     25.07 o 
  16   3   8     1007.81      998.19     35.50 o 
  17   3   8       10.76        6.86     14.31 o 
  18   3   8       30.90       -2.82     15.93 o 
  19   3   8        3.72       15.82     17.89 o 
 -19   4   8        2.95        5.33     26.27 o 
 -18   4   8       12.65       17.73     20.66 o 
 -17   4   8      150.47      172.18     28.83 o 
 -16   4   8       30.52       12.88     13.12 o 
 -15   4   8       62.87       66.24     13.83 o 
 -14   4   8      197.72      233.98     18.95 o 
 -13   4   8        6.71       17.68     10.67 o 
 -12   4   8        0.00      -15.65     15.65 o 
 -11   4   8      399.78      422.25     19.51 o 
 -10   4   8      523.84      578.84     50.16 o 
  -9   4   8      697.59      691.16     21.98 o 
  -8   4   8      402.87      421.56     20.63 o 
  -7   4   8      313.31      376.94     18.94 o 
  -6   4   8     4556.02     4873.28     94.74 o 
  -5   4   8     2522.02     2742.35     61.07 o 
  -4   4   8     1988.82     2057.66     40.63 o 
  -3   4   8     1440.96     1783.81     37.52 o 
  -2   4   8    13267.84    13402.22    184.56 o 
  -1   4   8     2128.01     2052.91     40.56 o 
   0   4   8     8833.31     9044.67    135.95 o 
   1   4   8      170.10       56.52     59.84 o 
   2   4   8     8711.70     9178.75    207.30 o 
   3   4   8      915.25      960.42     36.00 o 
   4   4   8       34.32       75.43      5.72 o 
   5   4   8     2499.53     2910.31     48.69 o 
   6   4   8      733.33      704.44     14.23 o 
   7   4   8       79.95      102.16      6.64 o 
   8   4   8      336.50      365.34     12.87 o 
   9   4   8      248.79      263.25     18.13 o 
  10   4   8      199.02      147.35     10.59 o 
  11   4   8      488.40      467.06     17.73 o 
  12   4   8      978.98      863.41     23.79 o 
  13   4   8       63.17       65.04     10.24 o 
  14   4   8      932.45      848.81     32.24 o 
  15   4   8      233.21      254.61     20.09 o 
  16   4   8      360.09      341.10     23.93 o 
  17   4   8        2.44       -6.56     15.09 o 
  18   4   8       41.85       18.60     17.39 o 
  19   4   8      296.98      316.70     35.43 o 
 -19   5   8       39.76       71.16     23.08 o 
 -18   5   8      218.78      262.57     22.39 o 
 -17   5   8       18.07       13.83     17.72 o 
 -16   5   8       82.23      103.30     16.11 o 
 -15   5   8        0.19       -1.65     11.17 o 
 -14   5   8      637.36      599.57     27.53 o 
 -13   5   8     1144.60     1122.12     36.01 o 
 -12   5   8     1085.30     1188.89     33.08 o 
 -11   5   8      499.81      578.93     22.48 o 
 -10   5   8      439.41      427.34     23.41 o 
  -9   5   8        2.95        7.08     10.51 o 
  -8   5   8      284.56      276.82     20.75 o 
  -7   5   8     2112.06     2146.71     47.88 o 
  -6   5   8        9.35       12.63      4.66 o 
  -5   5   8      205.37      214.70     15.12 o 
  -4   5   8     4690.70     4836.25     73.04 o 
  -3   5   8     3410.89     3229.57    103.27 o 
  -2   5   8      471.68      489.45     18.00 o 
  -1   5   8     5936.31     6238.20    127.92 o 
   0   5   8        3.13        5.76      8.20 o 
   1   5   8      140.50      302.60     25.23 o 
   2   5   8     2574.00     2885.10     84.53 o 
   3   5   8    10837.83    12070.86    222.78 o 
   4   5   8     7028.69     7536.10    144.04 o 
   5   5   8        9.18        3.06      5.43 o 
   6   5   8      191.71      222.08      9.38 o 
   7   5   8      522.66      595.67     15.63 o 
   8   5   8      176.77      214.88      8.83 o 
   9   5   8      346.46      364.86     13.66 o 
  10   5   8      277.30      266.35     19.04 o 
  11   5   8      170.07      124.26     15.76 o 
  12   5   8       24.26       24.45      9.50 o 
  13   5   8       69.27       61.51     11.17 o 
  14   5   8       10.10       56.96     25.37 o 
  15   5   8        0.13       -0.09     13.13 o 
  16   5   8      768.78      704.22     30.74 o 
  17   5   8      265.10      254.25     22.15 o 
  18   5   8       14.94       35.12     20.19 o 
  19   5   8      340.10      296.21     35.89 o 
 -19   6   8      396.47      399.22     26.76 o 
 -18   6   8       13.19      -16.95     19.01 o 
 -17   6   8       47.92       39.48     14.65 o 
 -16   6   8       87.21       84.11     15.52 o 
 -15   6   8       38.91       51.39     13.59 o 
 -14   6   8        7.40       -1.68     11.00 o 
 -13   6   8      226.52      217.70     18.33 o 
 -12   6   8      217.27      183.20     14.67 o 
 -11   6   8      402.09      446.08     37.18 o 
 -10   6   8        6.52       16.30     10.13 o 
  -9   6   8      850.72      805.17     27.71 o 
  -8   6   8      688.53      617.41     22.43 o 
  -7   6   8      861.58      815.57     18.78 o 
  -6   6   8     2674.55     2806.85     54.31 o 
  -5   6   8      673.51      669.35     25.60 o 
  -4   6   8      441.47      487.41     20.36 o 
  -3   6   8       37.37       10.53      4.41 o 
  -2   6   8     5534.31     6200.18    130.64 o 
  -1   6   8       22.01       56.07     20.55 o 
   0   6   8       50.06       62.92     18.04 o 
   1   6   8     4134.57     4475.74    109.37 o 
   2   6   8        4.13       -5.54      7.05 o 
   3   6   8        7.04       14.00     12.34 o 
   4   6   8     1129.05     1237.40     34.64 o 
   5   6   8      933.98      989.90     35.17 o 
   6   6   8     4964.15     4753.16    116.27 o 
   7   6   8      240.84      259.00     14.38 o 
   8   6   8      249.04      246.68     19.84 o 
   9   6   8        1.88       -5.66      6.55 o 
  10   6   8       60.24       51.65     11.57 o 
  11   6   8     2229.68     2294.31     53.78 o 
  12   6   8      366.93      386.77     23.55 o 
  13   6   8       54.96       39.10     12.75 o 
  14   6   8       47.03       50.11     15.31 o 
  15   6   8      180.23      176.95     29.10 o 
  16   6   8      177.44      139.15     35.33 o 
  17   6   8       45.63       52.14     24.95 o 
  18   6   8        6.88      -21.39     29.05 o 
 -18   7   8        1.33       16.50     27.68 o 
 -17   7   8      147.95      180.39     25.22 o 
 -16   7   8      165.08      139.84     22.32 o 
 -15   7   8      402.91      356.69     29.37 o 
 -14   7   8       87.22       55.45     15.70 o 
 -13   7   8      325.76      363.14     24.45 o 
 -12   7   8        9.66       20.93     15.15 o 
 -11   7   8      429.82      449.04     34.88 o 
 -10   7   8       64.74       96.53     19.12 o 
  -9   7   8     1008.38      817.48     39.89 o 
  -8   7   8      475.29      523.03     31.16 o 
  -7   7   8      359.84      318.90     18.97 o 
  -6   7   8      412.76      394.59     22.94 o 
  -5   7   8       23.06       30.83      7.02 o 
  -4   7   8       33.45       53.53     13.49 o 
  -3   7   8       73.58      107.46     16.11 o 
  -2   7   8     1165.29     1264.45     48.41 o 
  -1   7   8     2551.47     2553.86     68.49 o 
   0   7   8      855.16      514.46     31.80 o 
   1   7   8     3573.33     3667.54     70.93 o 
   2   7   8     1469.35     1461.03     37.63 o 
   3   7   8      503.73      468.58     35.67 o 
   4   7   8      887.81     1022.29    116.37 o 
   5   7   8      941.84      782.59     30.92 o 
   6   7   8      204.25      211.71     19.92 o 
   7   7   8     3641.51     3569.84     81.67 o 
   8   7   8     1876.37     1810.34     66.21 o 
   9   7   8      573.30      592.03     22.12 o 
  10   7   8      405.59      416.96     29.19 o 
  11   7   8      205.39      151.10     15.55 o 
  12   7   8      494.33      557.56     26.94 o 
  13   7   8       13.10       16.86     12.35 o 
  14   7   8      133.92      168.54     20.64 o 
  15   7   8        7.14       -8.48     18.66 o 
  16   7   8      425.70      453.90     41.92 o 
  17   7   8      101.74      126.41     29.12 o 
  18   7   8       23.39       98.28     35.66 o 
 -18   8   8      125.41      136.02     24.25 o 
 -17   8   8      459.31      464.44     41.67 o 
 -16   8   8        8.50        2.54     14.60 o 
 -15   8   8       88.83       98.41     18.54 o 
 -14   8   8       43.65       51.33     25.22 o 
 -13   8   8      253.36      254.52     29.65 o 
 -12   8   8      655.36      715.65     42.16 o 
 -11   8   8     1151.79     1096.43    128.64 o 
 -10   8   8       68.30       27.55     41.86 o 
  -9   8   8     6816.58     6585.51    163.27 o 
  -8   8   8     2027.98     2204.86     66.05 o 
  -7   8   8       14.13        0.97      7.67 o 
  -6   8   8      278.96      285.47     20.28 o 
  -5   8   8     3356.49     3250.90     71.07 o 
  -4   8   8     2770.40     2855.61     76.93 o 
  -3   8   8     1094.79     1125.54     43.67 o 
  -2   8   8      503.99      573.08     34.77 o 
   0   8   8        0.96        6.05      8.77 o 
   1   8   8       58.44       70.06     12.95 o 
   2   8   8      442.19      488.35     34.68 o 
   3   8   8        2.27       -6.39     13.00 o 
   4   8   8     4314.55     4590.13    135.02 o 
   5   8   8       38.88       91.23     21.50 o 
   6   8   8     2225.06     2325.98     84.73 o 
   7   8   8       94.13      115.62     14.74 o 
   8   8   8     2686.29     2264.49     62.70 o 
   9   8   8        0.16       -2.42     13.69 o 
  10   8   8       64.86       73.67     15.08 o 
  11   8   8     1962.04     1919.86     53.89 o 
  12   8   8        3.76       -1.33     11.96 o 
  13   8   8      427.70      481.17     29.87 o 
  14   8   8      351.10      299.81     24.53 o 
  15   8   8       38.17       62.95     21.35 o 
  16   8   8        0.50      -16.02     19.06 o 
  17   8   8     1405.77     1605.12     71.00 o 
 -17   9   8       63.47      139.58     23.92 o 
 -16   9   8      115.04      112.03     20.02 o 
 -15   9   8      318.86      298.28     26.95 o 
 -14   9   8      401.99      509.89     45.85 o 
 -13   9   8      310.52      269.82     28.31 o 
 -12   9   8      179.80      167.99     22.34 o 
 -11   9   8      766.60      763.71     37.79 o 
 -10   9   8      540.80      497.87     27.45 o 
  -9   9   8      799.05      775.41     82.68 o 
  -8   9   8      512.26      458.67     63.26 o 
  -7   9   8        4.75      -21.84     21.84 o 
  -6   9   8        0.03        0.33     11.05 o 
  -5   9   8        0.33       -0.69     10.64 o 
  -4   9   8      136.23      107.50     18.53 o 
  -3   9   8     1278.96     1308.21     49.93 o 
  -2   9   8        1.20       29.19     14.70 o 
  -1   9   8      163.75       44.03     51.89 o 
   0   9   8      226.26      281.36     46.81 o 
   1   9   8       56.09       32.09     10.02 o 
   2   9   8       89.48       76.52     16.87 o 
   3   9   8      277.42      310.36     40.40 o 
   4   9   8       20.65        8.32     17.27 o 
   5   9   8      132.59      113.86     27.43 o 
   6   9   8       57.78        8.45     32.96 o 
   7   9   8      193.25      199.18     41.54 o 
   8   9   8       35.87        1.54     17.15 o 
   9   9   8      414.49      331.95     30.34 o 
  10   9   8       10.71        6.84     11.55 o 
  11   9   8       16.68       32.37     22.95 o 
  12   9   8       10.02       35.95     31.85 o 
  13   9   8      279.00      294.82     64.89 o 
  14   9   8      964.16     1058.96    115.00 o 
  15   9   8        2.44       13.24     38.39 o 
  16   9   8      576.68      568.01     90.47 o 
  17   9   8        9.98        4.76     49.60 o 
 -16  10   8      317.14      349.46     57.89 o 
 -15  10   8      110.72      118.97     23.30 o 
 -13  10   8       80.56       53.75     38.88 o 
 -12  10   8       26.42      -14.34     32.31 o 
 -11  10   8        1.16        7.99     29.89 o 
 -10  10   8        0.48       -7.50     28.48 o 
  -9  10   8     2132.17     1823.78    118.82 o 
  -8  10   8      131.61      151.87     43.70 o 
  -7  10   8     1021.69      809.86     99.72 o 
  -6  10   8      744.60      637.43     32.97 o 
  -5  10   8      149.75      117.89     17.12 o 
  -4  10   8      474.70      529.03     36.41 o 
  -3  10   8      105.86       78.99     19.04 o 
  -2  10   8      174.82      177.56     23.46 o 
  -1  10   8      848.39      933.49     45.56 o 
   0  10   8       15.41       31.22     15.47 o 
   1  10   8      793.85      777.24     43.22 o 
   2  10   8       72.30       42.74     24.31 o 
   3  10   8      833.42      732.33     41.26 o 
   4  10   8     3610.42     3627.84    120.88 o 
   5  10   8       72.27       73.05     24.97 o 
   6  10   8        0.96       25.85     19.61 o 
   7  10   8      712.64      704.37     71.17 o 
   8  10   8      297.14      240.03     33.59 o 
   9  10   8      169.44      151.07     29.13 o 
  10  10   8     1239.65     1487.87     73.50 o 
  11  10   8      127.95      137.47     29.45 o 
  12  10   8       37.73       35.50     23.90 o 
  13  10   8      178.99      130.32     51.83 o 
  14  10   8       13.22       24.60     44.84 o 
  15  10   8       25.95       58.76     47.08 o 
  16  10   8        3.99       34.84     48.73 o 
 -13  11   8      227.41      178.26     52.67 o 
 -12  11   8       30.17       19.86     34.70 o 
 -11  11   8      663.36      665.27     84.29 o 
 -10  11   8       13.18       -0.77     32.13 o 
  -9  11   8      330.82      255.30     55.19 o 
  -8  11   8      331.35      264.81     65.41 o 
  -7  11   8        9.40       19.94     23.56 o 
  -6  11   8     1494.74     1513.49    130.08 o 
  -5  11   8      147.76      130.24     19.42 o 
  -4  11   8      339.92      335.96     31.56 o 
  -3  11   8      314.01      259.59     28.65 o 
  -2  11   8      720.92      849.73     49.60 o 
  -1  11   8     3608.76     3459.37     97.03 o 
   0  11   8        0.22        3.93     15.83 o 
   1  11   8      519.53      515.81     39.12 o 
   2  11   8        8.31       39.17     17.36 o 
   3  11   8     1758.56     1666.40     61.89 o 
   4  11   8     2711.23     2868.86    107.01 o 
   5  11   8        0.06       50.92     23.12 o 
   6  11   8      776.05      735.04     57.46 o 
   7  11   8       19.67       26.23     20.41 o 
   8  11   8       17.31       21.18     29.95 o 
   9  11   8       30.01       38.75     23.07 o 
  10  11   8        1.17      -19.28     20.10 o 
  11  11   8       80.60      117.22     32.64 o 
  12  11   8      138.58      114.09     50.51 o 
  13  11   8      176.32      330.58     74.34 o 
  14  11   8        1.76       43.70     45.16 o 
  15  11   8        0.59       60.77     54.66 o 
 -13  12   8      279.31      300.50     65.90 o 
 -12  12   8      195.72      236.79     60.58 o 
 -11  12   8      118.59      165.02     37.07 o 
 -10  12   8       35.53       41.17     27.95 o 
  -9  12   8       26.00       45.33     27.42 o 
  -8  12   8      243.67      291.21     43.16 o 
  -7  12   8       93.19      108.40     30.95 o 
  -6  12   8      292.97      266.15     39.99 o 
  -5  12   8      395.61      418.73     30.78 o 
  -4  12   8      292.01      236.27     24.95 o 
  -3  12   8        0.26       28.25     18.20 o 
  -2  12   8       45.37       71.95     39.32 o 
  -1  12   8     2134.11     2148.80     74.70 o 
   0  12   8     3256.48     3192.97     94.98 o 
   1  12   8       25.33        7.57     16.38 o 
   2  12   8      126.88      126.39     39.87 o 
   3  12   8      213.62      231.88     28.43 o 
   4  12   8        3.66        1.56     20.44 o 
   5  12   8        0.00       -6.76     21.03 o 
   6  12   8      353.33      293.13     40.04 o 
   7  12   8        3.86       29.97     23.22 o 
   8  12   8        5.63      -17.65     17.65 o 
   9  12   8      108.85      101.57     36.26 o 
  10  12   8        0.18       -3.26     21.41 o 
  11  12   8      109.33       78.65     30.16 o 
  12  12   8       61.87      -35.35     35.81 o 
  13  12   8       10.60        8.12     40.94 o 
  14  12   8      118.18      170.55     65.31 o 
 -13  13   8      139.08       90.16     38.03 o 
 -12  13   8        0.01       28.85     29.83 o 
 -11  13   8      147.67      127.38     36.88 o 
 -10  13   8     1336.59     1258.76     83.15 o 
  -9  13   8       98.28      105.83     33.71 o 
  -8  13   8       13.33       28.29     27.20 o 
  -7  13   8       60.74       81.35     30.76 o 
  -6  13   8      127.35      128.08     33.65 o 
  -5  13   8       69.13      102.16     24.25 o 
  -4  13   8      242.20      232.99     26.45 o 
  -3  13   8      191.27      216.86     25.10 o 
  -2  13   8       40.89       21.09     18.54 o 
  -1  13   8      175.74      221.63     44.19 o 
   0  13   8      202.88      231.32     38.81 o 
   1  13   8     1075.29     1130.80     56.10 o 
   2  13   8       18.25        8.79     18.02 o 
   3  13   8      239.11      195.81     38.76 o 
   4  13   8      186.04      239.73     38.24 o 
   5  13   8        6.83       -5.98     21.89 o 
   6  13   8      289.21      313.32     94.36 o 
   7  13   8      383.42      381.16     74.36 o 
   8  13   8       70.71      123.05     49.83 o 
   9  13   8       16.59       41.98     26.02 o 
  10  13   8      418.38      402.15     65.73 o 
  11  13   8      168.89      152.62     59.26 o 
  12  13   8      841.22      895.35    118.13 o 
  13  13   8      198.29      297.38     78.00 o 
 -11  14   8       53.26       60.39     52.68 o 
 -10  14   8      464.06      433.23     56.68 o 
  -9  14   8        6.60       49.08     31.18 o 
  -8  14   8      409.84      400.90     53.99 o 
  -7  14   8      903.42      944.93     77.89 o 
  -6  14   8        2.05        5.46     24.48 o 
  -5  14   8        0.92       13.24     35.96 o 
  -4  14   8       89.16       65.75     19.42 o 
  -3  14   8      386.80      439.94     36.46 o 
  -2  14   8        0.12       -7.77     21.51 o 
  -1  14   8        0.00        9.69     19.00 o 
   0  14   8        2.36       16.72     19.25 o 
   1  14   8       61.81       86.37     24.12 o 
   2  14   8       10.76       13.25     19.04 o 
   3  14   8        2.58       37.32     38.19 o 
   4  14   8       14.03        2.16     23.66 o 
   5  14   8       49.05       20.59     25.36 o 
   6  14   8       71.76       83.13     30.73 o 
   7  14   8       42.43       30.36     27.31 o 
   8  14   8       29.10       38.65     26.01 o 
   9  14   8        2.16       10.61     46.63 o 
  10  14   8        0.14       10.36     28.16 o 
  11  14   8       42.66       36.28     50.11 o 
 -10  15   8       88.55       86.54     38.33 o 
  -9  15   8        1.55       -1.95     30.76 o 
  -8  15   8        6.82       -8.67     28.83 o 
  -7  15   8      273.40      417.60    123.72 o 
  -6  15   8      515.78      503.33     58.78 o 
  -5  15   8     1683.09     1847.83     96.29 o 
  -4  15   8       22.97      -10.65     23.63 o 
  -3  15   8      163.42      203.48     27.11 o 
  -2  15   8       79.74       64.25     20.75 o 
  -1  15   8       58.27       32.66     25.24 o 
   0  15   8      247.69      306.18     36.24 o 
   1  15   8      203.09      214.76     34.30 o 
   2  15   8      322.32      355.99     38.45 o 
   3  15   8       79.18       76.06     32.17 o 
   4  15   8       52.09       15.49     27.73 o 
   5  15   8       35.68        3.01     26.53 o 
   6  15   8      102.01       91.76     33.03 o 
   7  15   8       98.37      106.92     33.92 o 
   8  15   8        0.02        8.86     27.66 o 
   9  15   8       62.35       26.78     40.16 o 
  -7  16   8      138.84      120.28     38.86 o 
  -6  16   8      528.57      492.84     59.15 o 
  -5  16   8        3.98       -1.57     27.30 o 
  -4  16   8        0.12       26.51     28.83 o 
  -3  16   8       59.47       55.04     21.45 o 
  -2  16   8      579.73      630.83     44.62 o 
  -1  16   8      103.85       87.68     23.83 o 
   0  16   8      111.58      140.59     30.52 o 
   1  16   8      192.59      207.23     34.00 o 
   2  16   8       43.02       50.25     25.62 o 
   3  16   8       88.95      103.90     35.80 o 
   4  16   8      192.42      132.77     39.74 o 
   5  16   8      219.41      228.30     71.18 o 
   6  16   8      169.12      207.94     43.79 o 
   7  16   8      141.16      176.22     42.59 o 
  -3  17   8      203.52      249.68     47.24 o 
  -2  17   8       25.36       15.16     21.20 o 
  -1  17   8       14.77       23.56     41.08 o 
   0  17   8        0.81       15.99     21.76 o 
   1  17   8       20.79       26.17     24.54 o 
   2  17   8        3.45       43.50     31.02 o 
   3  17   8        0.01       43.25     32.18 o 
 -20   1   9       18.08       23.33     19.19 o 
 -19   1   9      139.03      125.59     23.30 o 
 -18   1   9      574.16      663.68     47.85 o 
 -17   1   9        0.80       17.51     19.37 o 
 -16   1   9        4.11      -13.30     13.30 o 
 -15   1   9        0.76        6.97     13.48 o 
 -14   1   9      116.13       90.40     15.94 o 
 -13   1   9     1425.49     1414.81     44.35 o 
 -12   1   9        0.04       -6.61      7.58 o 
 -11   1   9      154.44      169.46     11.59 o 
 -10   1   9       30.85       48.18      7.53 o 
  -9   1   9      714.71      736.80     21.62 o 
  -8   1   9     1610.00     1821.95     27.14 o 
  -7   1   9      279.03      250.98      9.36 o 
  -6   1   9       33.13       52.37      5.06 o 
  -5   1   9    19521.18    21951.34    288.03 o 
  -4   1   9     1441.19     1668.47     30.01 o 
  -3   1   9       24.96       21.69      4.58 o 
  -2   1   9        3.81       26.58      3.11 o 
  -1   1   9     2879.44     3045.33     36.23 o 
   0   1   9     1772.97     1894.57     23.77 o 
   1   1   9     1144.83     1085.42     16.65 o 
   3   1   9     7266.39     7969.55     84.69 o 
   4   1   9      556.10      513.76     12.25 o 
   5   1   9     1347.61     1294.72     21.19 o 
   6   1   9      450.85      401.72      9.97 o 
   7   1   9       54.80       66.55      5.04 o 
   8   1   9     6490.82     6915.84     86.01 o 
   9   1   9      120.85      133.82      9.97 o 
  10   1   9      758.78      740.62     18.88 o 
  11   1   9      722.97      777.19     19.99 o 
  12   1   9      795.55      795.27     23.64 o 
  13   1   9      378.91      330.31     17.29 o 
  14   1   9      907.46      913.30     26.68 o 
  15   1   9      444.62      444.61     21.11 o 
  16   1   9      173.00      169.31     15.60 o 
  17   1   9       15.72       22.63     14.92 o 
  18   1   9       55.19       63.05     17.08 o 
  19   1   9        2.25      -12.60     15.21 o 
 -20   2   9       31.71       34.84     19.81 o 
 -19   2   9        0.47       13.53     17.47 o 
 -18   2   9       68.62       43.74     17.88 o 
 -17   2   9       85.59       83.86     18.46 o 
 -16   2   9      125.26      121.96     18.81 o 
 -15   2   9      967.02      941.08     28.54 o 
 -14   2   9      350.85      354.66     21.00 o 
 -13   2   9     1543.42     1540.64     36.71 o 
 -12   2   9       44.02       65.55     18.72 o 
 -11   2   9        2.30       10.14     12.70 o 
 -10   2   9     3196.00     3249.33     53.02 o 
  -9   2   9       88.94      110.93      8.95 o 
  -8   2   9      211.19      227.15     10.07 o 
  -7   2   9     1466.78     1542.89     27.62 o 
  -6   2   9      326.14      545.82     19.80 o 
  -5   2   9      126.61      206.09      8.27 o 
  -4   2   9      220.23      303.24     10.59 o 
  -3   2   9      172.55      170.61      8.61 o 
  -2   2   9     1937.11     2089.05     37.80 o 
  -1   2   9      220.01      222.63      8.29 o 
   0   2   9     1374.94      770.53     41.47 o 
   2   2   9     3733.34     2043.22     84.54 o 
   3   2   9     5195.58     2629.72     83.83 o 
   4   2   9      559.98      517.69     16.59 o 
   5   2   9     3974.20     4499.37     52.53 o 
   6   2   9      302.34      375.78     10.18 o 
   7   2   9      485.30      610.16     21.67 o 
   8   2   9      800.98      815.50     16.65 o 
   9   2   9     3303.49     3542.83     54.51 o 
  10   2   9       18.34       27.63      6.93 o 
  11   2   9       12.54        6.04      7.97 o 
  12   2   9     1084.06     1126.61     25.39 o 
  13   2   9      430.13      441.34     19.89 o 
  14   2   9      240.15      244.25     21.00 o 
  15   2   9        0.84      -10.47     10.47 o 
  16   2   9        2.40       17.30     13.37 o 
  17   2   9       53.18       65.31     15.81 o 
  18   2   9       74.51       92.90     22.98 o 
  19   2   9        2.81        8.88     18.12 o 
 -20   3   9       17.76       44.93     39.62 o 
 -19   3   9      241.85      255.99     27.14 o 
 -18   3   9        1.89        9.23     16.24 o 
 -17   3   9       25.99       27.25     15.74 o 
 -16   3   9        1.26        0.78      9.82 o 
 -15   3   9      235.61      229.40     16.68 o 
 -14   3   9       14.13        6.57      9.14 o 
 -13   3   9     1346.20     1349.62     34.25 o 
 -12   3   9      681.11      619.77     23.73 o 
 -11   3   9     2657.64     2590.30     50.53 o 
 -10   3   9      387.50      325.52     16.39 o 
  -9   3   9      405.06      393.64     20.73 o 
  -8   3   9     3979.03     4093.62     82.10 o 
  -7   3   9      354.70      454.84     19.05 o 
  -6   3   9     2740.61     2985.38     53.16 o 
  -5   3   9     3252.23     3432.88     58.71 o 
  -4   3   9        0.43       19.08      3.94 o 
  -3   3   9     6522.76     6998.39    146.92 o 
  -2   3   9     4039.13     4141.36     60.37 o 
   0   3   9     2423.41     2414.12     96.82 o 
   1   3   9    31065.40    33190.36    429.69 o 
   2   3   9      126.20      141.10      6.04 o 
   3   3   9     1306.08     1268.10     45.54 o 
   4   3   9      433.91      463.06     10.85 o 
   5   3   9     2943.66     2879.86     40.20 o 
   6   3   9     2409.60     2506.08     32.47 o 
   7   3   9     4005.33     3990.24     55.45 o 
   8   3   9      393.82      383.77     12.67 o 
   9   3   9        2.02        2.11      5.78 o 
  10   3   9       94.52      105.18     10.23 o 
  11   3   9     2670.86     2535.33     44.06 o 
  12   3   9     1052.37     1070.28     26.67 o 
  13   3   9      632.87      610.61     21.46 o 
  14   3   9        8.32       14.40     10.75 o 
  15   3   9      235.06      206.97     17.79 o 
  16   3   9      839.79      834.51     33.54 o 
  17   3   9      300.83      255.63     22.63 o 
  18   3   9       13.29       22.54     17.28 o 
  19   3   9       97.11       91.91     25.36 o 
 -19   4   9       68.27       21.53     22.58 o 
 -18   4   9        3.21        3.38     20.91 o 
 -17   4   9      121.82      141.50     17.77 o 
 -16   4   9       37.96       10.26     12.10 o 
 -15   4   9       57.20       65.95     17.73 o 
 -14   4   9       13.98        5.82     10.72 o 
 -13   4   9      431.10      386.65     22.90 o 
 -12   4   9      630.40      702.73     28.23 o 
 -11   4   9     1468.46     1464.25     36.46 o 
 -10   4   9     2249.33     1880.65     99.81 o 
  -9   4   9      769.73      789.34     23.55 o 
  -8   4   9      301.50      266.43     14.08 o 
  -7   4   9     1589.93     1572.25     30.99 o 
  -6   4   9      713.45      647.85     17.38 o 
  -5   4   9      919.20     1043.50     20.03 o 
  -4   4   9       33.83       21.58      4.64 o 
  -3   4   9     1197.94     1317.01     23.61 o 
  -2   4   9     3824.78     4092.05     62.83 o 
  -1   4   9     2993.70     3199.06     55.71 o 
   0   4   9       15.80       45.78      7.19 o 
   1   4   9      215.84      275.92      9.35 o 
   2   4   9     1239.65     1372.81     26.45 o 
   3   4   9     6786.66     7966.32     92.55 o 
   4   4   9      998.69     1051.64     21.07 o 
   5   4   9      214.94      162.11      8.53 o 
   6   4   9     1499.07     1657.97     30.89 o 
   7   4   9        5.73        6.70      6.29 o 
   8   4   9      110.07       89.50      7.83 o 
   9   4   9       96.64      101.72      9.90 o 
  10   4   9      397.74      438.49     16.75 o 
  11   4   9       80.29       82.65     10.01 o 
  12   4   9       56.33       44.87      9.41 o 
  13   4   9      165.82      104.90     11.59 o 
  14   4   9       32.39       48.20     11.96 o 
  15   4   9      228.72      218.90     17.86 o 
  16   4   9       20.35        4.12     13.46 o 
  17   4   9       52.12       45.41     15.70 o 
  18   4   9      262.30      259.59     25.99 o 
  19   4   9      257.27      286.37     47.02 o 
 -19   5   9        4.02        2.86     20.85 o 
 -18   5   9      423.09      421.95     27.15 o 
 -17   5   9       75.83       50.53     14.80 o 
 -16   5   9      263.86      328.51     28.65 o 
 -15   5   9       99.24       71.55     19.44 o 
 -14   5   9       41.43       49.94     12.67 o 
 -13   5   9        0.61        0.13     14.76 o 
 -12   5   9       67.18       61.70     12.17 o 
 -11   5   9      333.06      342.69     18.45 o 
 -10   5   9     1709.15     1716.90     39.29 o 
  -9   5   9     2082.40     2119.69     44.17 o 
  -8   5   9        1.37        3.94      7.56 o 
  -7   5   9     1016.84     1011.63     27.59 o 
  -6   5   9        0.32        7.91      4.15 o 
  -5   5   9      946.43     1032.38     24.10 o 
  -4   5   9     1762.73     1951.86     42.10 o 
  -3   5   9      227.61      254.64     25.90 o 
  -2   5   9      109.54      187.29     14.92 o 
  -1   5   9       30.44       65.26      8.54 o 
   0   5   9     1751.94     1843.66     39.59 o 
   1   5   9      753.44      713.72     44.55 o 
   2   5   9      159.92      338.70     78.72 o 
   3   5   9      473.91      354.06     24.17 o 
   4   5   9       20.73       33.42      5.86 o 
   5   5   9        1.34       12.36      5.51 o 
   6   5   9       78.00       91.15     10.43 o 
   7   5   9      843.68      925.72     29.16 o 
   8   5   9       75.48       72.60      6.04 o 
   9   5   9      522.93      488.69     14.13 o 
  10   5   9       64.66       84.32      9.12 o 
  11   5   9      363.20      376.85     16.14 o 
  12   5   9      863.69      788.06     22.92 o 
  13   5   9       14.88       23.17      8.98 o 
  14   5   9       61.21       61.95     10.87 o 
  15   5   9      600.12      663.31     29.19 o 
  16   5   9       11.31        5.39     12.99 o 
  17   5   9       65.74       69.44     16.21 o 
  18   5   9       16.25        9.98     21.93 o 
 -19   6   9       84.18      112.68     38.80 o 
 -18   6   9       17.37       41.68     15.23 o 
 -17   6   9      132.81      130.33     29.48 o 
 -16   6   9      455.84      510.50     27.78 o 
 -15   6   9      586.95      655.87     34.59 o 
 -14   6   9       60.11       73.24     13.55 o 
 -13   6   9      186.46      148.59     29.09 o 
 -12   6   9      174.41      187.02     14.81 o 
 -11   6   9      349.93      301.99     17.39 o 
 -10   6   9     5124.51     4906.70    100.79 o 
  -9   6   9       72.34       52.97     10.35 o 
  -8   6   9      247.22      234.58     15.02 o 
  -7   6   9       28.16       26.82      6.71 o 
  -6   6   9      281.64      286.44      9.78 o 
  -5   6   9      514.40      737.61     45.23 o 
  -4   6   9       18.99       22.58     15.37 o 
  -3   6   9      351.08      369.41     21.09 o 
  -2   6   9      148.68      189.13     20.16 o 
  -1   6   9       19.25       29.67      6.55 o 
   0   6   9     4061.69     4249.45     77.82 o 
   1   6   9      273.26      234.89     31.17 o 
   2   6   9      975.57     1240.49     51.14 o 
   3   6   9     5990.50     6493.34    183.28 o 
   4   6   9     3454.09     3486.53     75.76 o 
   5   6   9     3487.05     3672.98     93.51 o 
   6   6   9       85.80      123.53     16.80 o 
   7   6   9       93.44      121.98     12.07 o 
   8   6   9     1440.37     1447.83     35.13 o 
   9   6   9     2882.21     2917.66     52.71 o 
  10   6   9      592.35      571.84     21.32 o 
  11   6   9      749.50      698.04     29.57 o 
  12   6   9      330.16      328.80     40.38 o 
  13   6   9      161.66      130.41     16.71 o 
  14   6   9      106.46      134.93     24.66 o 
  15   6   9       52.99       42.73     21.70 o 
  16   6   9        6.49       27.09     33.72 o 
  17   6   9      236.77      257.73     36.18 o 
  18   6   9       15.78       21.15     24.54 o 
 -18   7   9       92.84       93.99     22.34 o 
 -17   7   9       54.18       44.73     18.91 o 
 -16   7   9      115.95       80.14     19.73 o 
 -15   7   9      676.33      710.23     37.92 o 
 -14   7   9      178.89      179.41     16.19 o 
 -13   7   9      150.79      149.24     14.58 o 
 -12   7   9      316.45      350.18     26.28 o 
 -11   7   9      410.65      402.45     21.14 o 
 -10   7   9       77.64       61.61     31.27 o 
  -9   7   9        0.06       -6.23     18.42 o 
  -8   7   9      108.42      139.49     18.64 o 
  -7   7   9      462.02      401.68     23.79 o 
  -6   7   9      500.31      547.41     25.00 o 
  -5   7   9      146.90      144.23     16.01 o 
  -4   7   9      274.44      267.33     22.60 o 
  -3   7   9      538.93      570.37     31.41 o 
  -2   7   9     1532.82     1588.78     50.71 o 
  -1   7   9     2302.72     2407.79     66.14 o 
   0   7   9       55.16       66.12      9.20 o 
   1   7   9     2559.54     2771.35     76.57 o 
   2   7   9       91.08       96.10     13.41 o 
   3   7   9     1210.42     1214.76     55.09 o 
   4   7   9      347.36      370.50     32.52 o 
   5   7   9       39.91       29.00     38.76 o 
   6   7   9     2147.90     2161.78     63.48 o 
   7   7   9      501.88      462.90     24.66 o 
   8   7   9      583.51      571.21     34.76 o 
   9   7   9      489.71      467.19     28.30 o 
  10   7   9     2015.58     1741.27     42.30 o 
  11   7   9       77.98       56.80     14.41 o 
  12   7   9      570.39      588.77     32.72 o 
  13   7   9      378.79      423.50     35.65 o 
  14   7   9      133.83      131.87     19.33 o 
  15   7   9        1.41       -3.45     18.50 o 
  16   7   9       50.69       15.38     21.92 o 
  17   7   9       19.05        6.99     22.89 o 
  18   7   9      353.78      343.69     40.48 o 
 -17   8   9        3.04        3.67     16.49 o 
 -16   8   9       87.87      100.25     20.31 o 
 -15   8   9        1.84        1.81     13.43 o 
 -14   8   9      575.73      490.19     33.03 o 
 -13   8   9      355.46      308.91     38.43 o 
 -12   8   9     1428.17     1350.14     71.66 o 
 -11   8   9       69.21       79.10     43.28 o 
 -10   8   9      833.99      833.40     42.23 o 
  -9   8   9      203.58      183.36     32.18 o 
  -8   8   9      292.10      295.96     22.43 o 
  -7   8   9       15.17       21.18      8.91 o 
  -6   8   9      788.60      827.76     31.05 o 
  -5   8   9      699.96      692.58     36.89 o 
  -4   8   9     1721.75     1806.76     76.42 o 
  -3   8   9       66.85      102.71     17.58 o 
  -2   8   9       11.71       12.76     12.31 o 
  -1   8   9     1604.94     1504.21    110.50 o 
   0   8   9      238.26       97.72     95.97 o 
   2   8   9        1.24       -5.77      8.81 o 
   3   8   9      857.23      814.36     46.61 o 
   4   8   9     3620.23     3701.37    115.76 o 
   5   8   9      494.78      467.13     39.35 o 
   6   8   9      451.06      425.66     38.71 o 
   7   8   9      203.76      150.57     16.56 o 
   8   8   9      256.82      192.87     20.16 o 
   9   8   9       45.55       29.06     21.00 o 
  10   8   9       27.01       23.61     12.50 o 
  11   8   9      144.81      182.35     40.05 o 
  12   8   9      850.42      807.71     34.61 o 
  13   8   9      233.69      242.11     25.34 o 
  14   8   9      165.09      127.08     23.24 o 
  15   8   9      610.63      744.31     37.65 o 
  16   8   9       82.77      110.15     24.88 o 
  17   8   9       35.75       29.60     23.44 o 
 -17   9   9      544.44      477.78     35.16 o 
 -16   9   9        2.59        1.91     15.07 o 
 -15   9   9       24.37       21.69     15.20 o 
 -14   9   9      531.92      545.81     32.46 o 
 -13   9   9       36.14       20.30     16.66 o 
 -12   9   9      170.34      138.23     21.10 o 
 -11   9   9      297.16      301.82     25.97 o 
 -10   9   9      632.54      622.06     38.45 o 
  -9   9   9      277.46      251.50     78.18 o 
  -8   9   9      170.35       97.02     25.97 o 
  -7   9   9      749.41      809.85     58.15 o 
  -6   9   9      581.13      592.52     29.67 o 
  -5   9   9      204.07      172.66     22.75 o 
  -4   9   9     1406.16     1328.16     79.06 o 
  -3   9   9        3.90        7.55     13.35 o 
  -2   9   9      511.59      563.72     49.74 o 
  -1   9   9      263.39      264.14     25.00 o 
   1   9   9        5.51       21.27      9.52 o 
   2   9   9      890.15      872.08     40.70 o 
   3   9   9        8.68       -9.31     16.16 o 
   4   9   9     2418.57     2301.75     87.12 o 
   5   9   9      178.09      192.00     29.47 o 
   6   9   9     2111.06     2138.92    102.61 o 
   7   9   9       59.26       30.64     20.00 o 
   8   9   9     1214.11     1376.94     66.51 o 
   9   9   9      225.62      180.59     19.63 o 
  10   9   9       91.84       69.29     15.35 o 
  11   9   9       30.74       22.78     21.49 o 
  12   9   9       47.98      117.05     29.73 o 
  13   9   9       41.39      -27.46     36.48 o 
  14   9   9      556.31      623.33     89.83 o 
  15   9   9      243.00      381.66     78.25 o 
  16   9   9      200.43      147.22     57.36 o 
 -16  10   9        0.73      -14.81     16.65 o 
 -15  10   9        3.97        1.49     13.28 o 
 -13  10   9       61.66       68.81     42.46 o 
 -12  10   9      353.11      513.42     73.66 o 
 -11  10   9        0.67       18.60     32.48 o 
 -10  10   9       40.79       60.02     35.18 o 
  -9  10   9     1673.77     1577.42     77.76 o 
  -8  10   9       23.57        7.01     21.39 o 
  -7  10   9      169.40      277.34     36.95 o 
  -6  10   9      156.59      174.56     30.85 o 
  -5  10   9       70.43       87.19     16.18 o 
  -4  10   9      194.44      243.17     26.45 o 
  -3  10   9      622.92      600.22     42.19 o 
  -2  10   9        3.60      -10.10     13.99 o 
  -1  10   9     1598.61     1576.18     58.03 o 
   0  10   9     1397.98     1456.93     89.62 o 
   1  10   9       10.63       30.43     11.25 o 
   2  10   9     1259.64     1137.94     49.27 o 
   3  10   9      211.36      267.57     76.65 o 
   4  10   9        0.56       -2.36     23.21 o 
   5  10   9      332.97      313.47     38.45 o 
   6  10   9      221.25      250.32     33.99 o 
   7  10   9      208.55      173.80     31.12 o 
   8  10   9       41.05       44.87     21.79 o 
   9  10   9      167.03      127.21     27.65 o 
  10  10   9        1.95       35.49     22.09 o 
  11  10   9       25.64       52.94     24.63 o 
  12  10   9      104.78      147.37     32.38 o 
  13  10   9        4.88       26.12     40.25 o 
  14  10   9       32.72       76.74     47.05 o 
  15  10   9      126.77      180.68     63.22 o 
  16  10   9      456.35      483.75     92.59 o 
 -15  11   9        7.94       24.04     21.79 o 
 -13  11   9       25.90       36.83     28.59 o 
 -12  11   9      387.77      369.31     48.68 o 
 -11  11   9      206.93      120.26     32.08 o 
 -10  11   9      129.41       73.62     43.65 o 
  -9  11   9     1042.89     1031.57    149.50 o 
  -8  11   9      219.98      206.71     36.91 o 
  -7  11   9      301.80      173.66     33.49 o 
  -6  11   9     1113.27     1071.87     64.80 o 
  -5  11   9     2967.28     2697.95     71.28 o 
  -4  11   9      723.27      681.24     43.94 o 
  -3  11   9      595.88      665.09     43.56 o 
  -2  11   9      218.42      227.87     27.39 o 
  -1  11   9     2581.01     2502.45     80.93 o 
   0  11   9      115.11      125.23     22.03 o 
   1  11   9       29.64       39.20     20.35 o 
   2  11   9      820.51      853.20     65.87 o 
   3  11   9      461.40      568.61     79.72 o 
   4  11   9       36.78       11.51     26.33 o 
   5  11   9     1715.37     1633.41     77.07 o 
   6  11   9        5.78      -17.07     19.02 o 
   7  11   9        0.97        7.28     32.86 o 
   8  11   9       75.26      125.87     29.37 o 
   9  11   9      107.49       79.31     24.95 o 
  10  11   9      204.28      306.09     42.05 o 
  11  11   9       91.61      132.44     31.39 o 
  12  11   9      345.50      393.98    103.38 o 
  13  11   9       21.09       17.19     42.66 o 
  14  11   9       67.88      142.06     57.03 o 
  15  11   9      141.81      185.57     66.50 o 
 -13  12   9        7.31      -16.46     27.70 o 
 -12  12   9      171.89      153.65     46.96 o 
 -11  12   9      171.40      150.45     36.01 o 
 -10  12   9      502.51      463.86     51.94 o 
  -9  12   9       25.82       26.03     25.51 o 
  -8  12   9      235.38      271.62     41.61 o 
  -7  12   9        2.35      -23.60     23.60 o 
  -6  12   9       21.26       18.75     23.10 o 
  -5  12   9       34.05       30.37     18.03 o 
  -4  12   9       46.87       30.93     17.00 o 
  -3  12   9      973.35      975.93     49.62 o 
  -2  12   9       56.85       72.96     29.32 o 
  -1  12   9      256.23      215.41     36.24 o 
   0  12   9      623.18      609.55     43.65 o 
   1  12   9      436.05      538.14     41.47 o 
   2  12   9       44.83       64.43     20.28 o 
   3  12   9      362.30      400.71     87.25 o 
   4  12   9        0.68       -1.03     20.23 o 
   5  12   9       14.55        7.13     21.43 o 
   6  12   9       22.04       10.26     21.71 o 
   7  12   9      167.47      108.36     29.59 o 
   8  12   9        3.59       31.85     23.93 o 
   9  12   9        7.70       19.31     21.76 o 
  10  12   9       22.77       22.37     24.89 o 
  11  12   9      121.82      113.14     32.06 o 
  12  12   9        5.04      -22.35     39.30 o 
  13  12   9       10.21      -37.41     37.41 o 
  14  12   9      420.67      449.10     89.85 o 
 -13  13   9       10.68       65.70     33.95 o 
 -12  13   9       57.19       91.52     34.83 o 
 -11  13   9      201.61      239.27     43.26 o 
 -10  13   9      305.69      294.11     45.76 o 
  -9  13   9      175.12      232.96     42.25 o 
  -8  13   9       24.28       16.25     25.81 o 
  -7  13   9       49.81       67.89     30.49 o 
  -6  13   9       92.44       98.52     30.90 o 
  -5  13   9        0.19       19.94     24.53 o 
  -4  13   9        0.98       -2.19     14.90 o 
  -3  13   9       13.87       30.30     19.31 o 
  -2  13   9      734.92      712.21     48.36 o 
  -1  13   9       88.61       94.89     23.32 o 
   0  13   9       20.12       37.71     19.93 o 
   1  13   9      103.08       58.02     27.06 o 
   2  13   9     1660.41     1592.45     65.17 o 
   3  13   9      275.86      260.76     41.66 o 
   4  13   9        0.94        9.23     23.39 o 
   5  13   9       77.94      125.10     58.27 o 
   6  13   9       54.58       80.70     39.77 o 
   7  13   9       60.06       88.23     34.93 o 
   8  13   9       44.29       61.29     28.79 o 
   9  13   9      227.18      214.05     38.52 o 
  10  13   9      220.53      222.73     38.27 o 
  11  13   9       16.36       94.37     53.35 o 
  12  13   9      607.86      737.55    107.26 o 
 -11  14   9        6.76       77.61     35.68 o 
 -10  14   9      312.89      241.76     45.94 o 
  -9  14   9       34.19        9.76     40.94 o 
  -8  14   9      138.48      159.67     38.33 o 
  -7  14   9       52.09       91.96     38.89 o 
  -6  14   9      143.81      165.16     38.76 o 
  -5  14   9        4.74       39.55     27.07 o 
  -4  14   9      201.06      234.04     32.33 o 
  -3  14   9      220.69      281.57     29.13 o 
  -2  14   9       81.88      102.20     25.42 o 
  -1  14   9     1532.57     1530.08     66.40 o 
   0  14   9        0.86        2.84     19.17 o 
   1  14   9       21.53       35.54     21.43 o 
   2  14   9        0.05       15.04     21.63 o 
   3  14   9        0.45       30.81     26.26 o 
   4  14   9       25.53       -3.12     23.89 o 
   5  14   9       12.94       25.80     24.24 o 
   6  14   9       16.09       42.64     28.85 o 
   7  14   9        5.99       35.51     27.69 o 
   8  14   9       44.52       74.70     44.26 o 
   9  14   9      569.09      601.81     59.95 o 
  10  14   9       10.20       10.32     24.92 o 
  11  14   9       76.09      114.39     59.86 o 
  -9  15   9      585.10      725.36    122.54 o 
  -8  15   9       36.87       40.83     31.64 o 
  -7  15   9        5.48       -8.55     27.68 o 
  -6  15   9        0.08       10.31     26.91 o 
  -5  15   9      338.59      410.33     53.72 o 
  -4  15   9       14.46       26.66     27.73 o 
  -3  15   9      126.73      145.93     24.88 o 
  -2  15   9      378.90      378.19     34.27 o 
  -1  15   9       53.50       56.20     33.20 o 
   0  15   9      190.86      247.43     34.26 o 
   1  15   9      359.18      394.26     59.55 o 
   2  15   9       91.67       65.62     24.85 o 
   3  15   9       53.50       44.94     28.96 o 
   4  15   9       36.79       51.58     29.90 o 
   5  15   9       83.78       79.90     32.75 o 
   6  15   9        2.88        9.05     26.64 o 
   7  15   9      124.84      141.78     43.05 o 
   8  15   9        2.56       -5.22     27.39 o 
   9  15   9        6.85       47.90     29.25 o 
  -7  16   9      150.06       80.27     35.84 o 
  -6  16   9       63.15      101.46     36.26 o 
  -5  16   9       21.18       13.52     29.72 o 
  -4  16   9        1.15       27.68     29.93 o 
  -3  16   9        4.67       -9.20     48.23 o 
  -2  16   9       27.98       33.74     20.37 o 
  -1  16   9        1.62        7.89     20.66 o 
   0  16   9       30.75       18.49     23.95 o 
   1  16   9        2.44       -5.24     21.35 o 
   2  16   9       79.12       58.58     31.35 o 
   3  16   9      173.63      206.85     42.45 o 
   4  16   9       43.04       95.85     34.54 o 
   5  16   9      721.38      900.47     76.89 o 
   6  16   9      398.62      408.82     54.60 o 
  -2  17   9       53.35        4.33     23.92 o 
  -1  17   9       14.62       44.26     23.04 o 
   0  17   9      148.57      208.47     33.60 o 
   1  17   9       10.03        9.42     23.15 o 
   2  17   9       14.78        8.21     34.29 o 
 -20   0  10      178.17      182.06     42.53 o 
 -19   0  10        7.98      -14.73     28.24 o 
 -18   0  10     1852.25     1834.91     96.79 o 
 -17   0  10       40.92       45.90     27.38 o 
 -16   0  10      112.57      116.26     30.97 o 
 -15   0  10      518.58      356.28     42.26 o 
 -14   0  10      101.13      107.61     20.84 o 
 -13   0  10     2404.89     2235.64     83.02 o 
 -12   0  10      623.54      621.58     37.08 o 
 -11   0  10       53.76       49.40     29.76 o 
 -10   0  10     4387.41     3941.02     76.63 o 
  -9   0  10      114.84      116.30     18.51 o 
  -8   0  10     2981.10     2559.09     52.57 o 
  -7   0  10     2733.33     2604.72     52.46 o 
  -6   0  10     1183.36     1203.85     28.67 o 
  -5   0  10    20281.71    21191.14    312.03 o 
  -4   0  10      883.68      776.78     17.92 o 
  -3   0  10     8373.64     8348.40    381.93 o 
  -2   0  10      572.28      579.85     21.70 o 
  -1   0  10      408.34      430.98     13.90 o 
   0   0  10     7679.90     7444.70    115.05 o 
   2   0  10    20545.33    20061.86    315.94 o 
   3   0  10    31607.67    31009.83    403.97 o 
   4   0  10    13233.33    13028.50    192.81 o 
   5   0  10     3638.32     3816.18     65.74 o 
   6   0  10     2154.70     2376.13     39.80 o 
   7   0  10       36.07       17.63      7.34 o 
   8   0  10     1060.93      979.96     26.85 o 
   9   0  10      203.21      165.54     12.88 o 
  10   0  10      724.95      659.78     23.56 o 
  11   0  10      379.18      363.60     23.66 o 
  12   0  10      284.66      239.22     21.57 o 
  13   0  10       56.31       53.18     25.69 o 
  14   0  10      756.31      815.40     64.30 o 
  15   0  10      326.90      319.50     26.85 o 
  16   0  10        2.77        5.14     15.11 o 
  17   0  10      178.23      144.57     26.32 o 
  18   0  10      134.77      125.23     31.85 o 
  19   0  10       51.60       56.73     44.15 o 
 -20   1  10      176.72      147.90     24.96 o 
 -19   1  10      150.48      155.99     23.53 o 
 -18   1  10      390.57      426.06     31.60 o 
 -17   1  10        1.16        0.89     18.97 o 
 -16   1  10      320.59      273.04     24.28 o 
 -15   1  10        4.58        1.75     13.11 o 
 -14   1  10       51.64       48.65     14.22 o 
 -13   1  10      235.59      216.92     13.93 o 
 -12   1  10        5.55       -7.67      7.67 o 
 -11   1  10      533.05      546.31     18.37 o 
 -10   1  10      611.55      618.19     18.66 o 
  -9   1  10     1791.71     1853.81     30.56 o 
  -8   1  10       55.67       65.47      7.30 o 
  -7   1  10      205.59      221.62      8.98 o 
  -6   1  10      385.17      486.32     13.42 o 
  -5   1  10        6.02       25.59      4.76 o 
  -4   1  10      667.62      793.90     15.04 o 
  -3   1  10      383.77      404.24      9.59 o 
  -2   1  10    10914.63    10417.88    118.39 o 
  -1   1  10     3360.06     3930.64     44.72 o 
   0   1  10     8350.50     7987.33     85.18 o 
   1   1  10      598.47      500.91     33.74 o 
   2   1  10     6726.83     6577.48     68.57 o 
   3   1  10     3966.43     3879.82     42.34 o 
   4   1  10      325.72      277.82      7.72 o 
   5   1  10     1299.40     1215.19     18.90 o 
   6   1  10     1497.31     1643.39     24.43 o 
   7   1  10     7032.05     6924.15    116.75 o 
   8   1  10     2234.14     2184.04     37.53 o 
   9   1  10      370.89      418.96     16.20 o 
  10   1  10       79.28       93.26     11.68 o 
  11   1  10        4.86       -4.10      6.77 o 
  12   1  10      325.75      345.45     15.56 o 
  13   1  10       27.35        9.91      9.32 o 
  14   1  10        0.09       -8.78      8.78 o 
  15   1  10      327.47      328.51     19.06 o 
  16   1  10      256.04      232.63     23.70 o 
  17   1  10       60.19       59.33     14.76 o 
  18   1  10      478.91      495.52     29.58 o 
  19   1  10        1.64        1.42     15.99 o 
 -20   2  10      169.11      277.96     56.13 o 
 -19   2  10       51.74       55.81     19.56 o 
 -18   2  10      146.80      167.36     22.88 o 
 -17   2  10       10.82        2.43     14.76 o 
 -16   2  10       75.35       35.59     15.31 o 
 -15   2  10       67.50       59.74     16.61 o 
 -14   2  10     1216.92     1053.12     39.21 o 
 -13   2  10      786.55      732.31     24.71 o 
 -12   2  10     2752.75     2946.14     56.54 o 
 -11   2  10      190.89      180.14     13.15 o 
 -10   2  10      431.47      401.40     17.33 o 
  -9   2  10     3600.35     3495.06     50.91 o 
  -8   2  10      740.10      883.83     19.07 o 
  -7   2  10      571.63      586.21     14.42 o 
  -6   2  10       10.08        8.11      4.31 o 
  -5   2  10      598.86      659.61     20.52 o 
  -4   2  10        6.31       21.18      4.39 o 
  -3   2  10     2780.65     2833.89     49.22 o 
  -2   2  10      489.30      397.25     12.13 o 
  -1   2  10     1672.20     1468.49     36.75 o 
   0   2  10     4812.15     5071.66     70.88 o 
   1   2  10     2942.53     2733.30     33.88 o 
   2   2  10     8004.61     8376.79    157.90 o 
   3   2  10      539.32      437.91     11.78 o 
   4   2  10       10.34        3.44      3.04 o 
   5   2  10      258.54      260.00     13.83 o 
   6   2  10     1647.31     1669.26     27.16 o 
   7   2  10       22.09       39.55      4.85 o 
   8   2  10     1199.48     1238.22     19.94 o 
   9   2  10      456.13      482.17     15.51 o 
  10   2  10      243.72      239.15     12.33 o 
  11   2  10       19.41       15.98      7.54 o 
  12   2  10      188.35      224.61     13.32 o 
  13   2  10     1325.65     1213.30     27.58 o 
  14   2  10      490.69      468.21     21.33 o 
  15   2  10       12.27       11.71     11.35 o 
  16   2  10        0.31      -11.55     11.55 o 
  17   2  10       21.50      -10.99     14.07 o 
  18   2  10       87.25       84.60     20.25 o 
  19   2  10       82.99       63.71     26.21 o 
 -19   3  10      403.03      430.33     32.84 o 
 -18   3  10       45.60       56.74     18.45 o 
 -17   3  10        0.52        6.35     15.68 o 
 -16   3  10       33.90       43.10     12.53 o 
 -15   3  10       12.48       20.91     10.34 o 
 -14   3  10       42.19       36.31     10.48 o 
 -13   3  10      234.88      218.25     17.22 o 
 -12   3  10      530.68      498.52     20.98 o 
 -11   3  10        2.92       22.35     10.75 o 
 -10   3  10      275.65      203.42     11.44 o 
  -9   3  10        0.53        4.38      4.29 o 
  -8   3  10       84.84       87.10      9.73 o 
  -7   3  10        2.09        1.98      3.92 o 
  -6   3  10     2618.87     2981.55     53.35 o 
  -5   3  10        5.85        0.63      3.89 o 
  -4   3  10     1179.61     1083.41     24.85 o 
  -3   3  10     4549.45     4982.30     72.25 o 
  -2   3  10     1053.92      937.28     25.09 o 
  -1   3  10        0.68       -0.53      3.15 o 
   0   3  10     4385.77     2785.28     86.77 o 
   1   3  10     2611.09     2774.57     39.29 o 
   2   3  10     2173.01     2402.62     29.46 o 
   3   3  10       94.03       77.85      5.19 o 
   4   3  10     4910.00     4851.74     52.57 o 
   5   3  10     2567.48     2819.47     39.98 o 
   6   3  10     4001.74     3935.98     59.72 o 
   7   3  10      640.04      673.41     14.15 o 
   8   3  10      218.84      241.17     10.68 o 
   9   3  10       50.10       42.43      7.03 o 
  10   3  10      232.12      211.93     11.87 o 
  11   3  10      240.70      244.60     13.98 o 
  12   3  10      332.58      311.39     16.91 o 
  13   3  10      263.28      238.75     15.25 o 
  14   3  10      402.70      427.69     22.21 o 
  15   3  10       56.53       69.58     14.12 o 
  16   3  10        0.24       -0.56     13.33 o 
  17   3  10        4.64      -13.45     13.45 o 
  18   3  10       57.28       38.77     18.04 o 
  19   3  10      334.54      324.03     36.15 o 
 -19   4  10       25.13       24.83     31.11 o 
 -18   4  10      581.78      665.68     46.86 o 
 -17   4  10        4.94        3.35     12.52 o 
 -16   4  10      289.04      263.29     21.17 o 
 -15   4  10      149.41      166.98     17.69 o 
 -14   4  10       21.29       16.18     11.64 o 
 -13   4  10      198.88      176.07     18.19 o 
 -12   4  10      678.24      649.22     26.92 o 
 -11   4  10       10.23       26.43     13.21 o 
 -10   4  10     1118.01     1045.47     28.80 o 
  -9   4  10     1344.70     1351.90     34.72 o 
  -8   4  10      302.83      316.84     14.46 o 
  -7   4  10       11.16       13.57      5.88 o 
  -6   4  10      122.14      129.35      8.79 o 
  -5   4  10     2863.58     2787.75     41.72 o 
  -4   4  10      503.40      508.73     13.28 o 
  -3   4  10      628.65      710.40     20.23 o 
  -2   4  10      975.15      931.96     17.69 o 
  -1   4  10       33.22       54.28      5.31 o 
   0   4  10     6398.96     7180.77    114.49 o 
   1   4  10       88.76      112.29      6.94 o 
   2   4  10      328.18      334.36     10.09 o 
   3   4  10     8229.67     9022.46    104.73 o 
   4   4  10        5.47       13.75      5.60 o 
   5   4  10     2596.55     2349.81     62.69 o 
   6   4  10      381.26      380.68     11.22 o 
   7   4  10      663.44      695.59     16.85 o 
   8   4  10      639.84      666.56     17.49 o 
   9   4  10     2841.97     2715.18     43.79 o 
  10   4  10       71.14       59.70      8.67 o 
  11   4  10      977.66      857.81     23.19 o 
  12   4  10      784.09      753.10     24.22 o 
  13   4  10      317.71      283.05     16.16 o 
  14   4  10        4.76       11.31      9.40 o 
  15   4  10       23.84        6.74     11.81 o 
  16   4  10       26.27       42.61     16.68 o 
  17   4  10      665.78      764.40     33.64 o 
  18   4  10      610.37      583.70     39.44 o 
  19   4  10        1.82       16.81     17.86 o 
 -19   5  10       73.36       79.48     75.25 o 
 -18   5  10      391.81      397.41     26.53 o 
 -17   5  10        0.02       -6.22     13.21 o 
 -16   5  10       69.25       65.06     14.84 o 
 -15   5  10       16.27       20.42     12.38 o 
 -14   5  10      165.47      144.47     18.59 o 
 -13   5  10       27.49       23.57     11.25 o 
 -12   5  10      519.46      494.64     24.40 o 
 -11   5  10     1941.09     1684.95     45.93 o 
 -10   5  10      388.37      369.89     18.61 o 
  -9   5  10      778.25      654.97     21.61 o 
  -8   5  10     2536.12     2476.10     44.61 o 
  -7   5  10       49.92       77.53     10.53 o 
  -6   5  10     1251.60     1257.82     23.44 o 
  -5   5  10      980.97     1084.58     33.82 o 
  -4   5  10      223.68      214.70     11.02 o 
  -3   5  10     5499.42     5227.05    105.54 o 
  -2   5  10      117.85      173.16     13.63 o 
  -1   5  10     4190.24     4536.61     62.37 o 
   0   5  10       96.05      145.99      7.25 o 
   1   5  10       14.44       28.63      7.56 o 
   2   5  10      228.73      267.91     14.98 o 
   3   5  10      168.06      151.62      8.61 o 
   4   5  10    12541.11    12899.22    200.57 o 
   5   5  10        5.87        6.21      4.30 o 
   6   5  10        2.16        2.72      4.17 o 
   7   5  10       40.17       39.77      6.49 o 
   8   5  10      250.82      234.35     11.78 o 
   9   5  10      507.94      474.71     14.26 o 
  10   5  10      637.42      543.33     17.79 o 
  11   5  10      557.53      599.08     19.59 o 
  12   5  10        3.50        0.72      7.99 o 
  13   5  10        0.31        0.53      8.61 o 
  14   5  10       82.78       82.29     11.51 o 
  15   5  10      217.57      188.80     23.48 o 
  16   5  10       11.68       22.89     13.54 o 
  17   5  10     1048.64     1059.85     37.70 o 
  18   5  10      359.05      334.42     32.05 o 
 -18   6  10      118.04      133.32     18.58 o 
 -17   6  10       22.71       36.73     14.60 o 
 -16   6  10        1.15        0.46     11.97 o 
 -15   6  10       72.18       89.83     19.32 o 
 -14   6  10       48.95       42.09     12.45 o 
 -13   6  10      485.24      580.02     37.49 o 
 -12   6  10      165.90      144.32     14.90 o 
 -11   6  10      132.68      162.36     13.58 o 
 -10   6  10      354.47      334.09     17.44 o 
  -9   6  10        2.00        5.52      7.70 o 
  -8   6  10      758.48      784.32     24.48 o 
  -7   6  10       63.91       73.64      8.69 o 
  -6   6  10      902.86      947.72     19.82 o 
  -5   6  10      161.83      142.29     15.51 o 
  -4   6  10        0.05        0.54     10.52 o 
  -3   6  10       67.27      100.04     10.66 o 
  -2   6  10     2478.42     2465.34     41.17 o 
  -1   6  10     1708.99     1946.44     42.73 o 
   0   6  10       13.97       60.81     26.61 o 
   1   6  10     1609.24     1552.73     33.37 o 
   2   6  10     2381.31     2260.72     52.40 o 
   3   6  10    13249.27    14546.45    225.84 o 
   4   6  10     1783.18     1850.59     37.95 o 
   5   6  10      262.82      179.91     31.26 o 
   6   6  10       44.86       23.24     11.88 o 
   7   6  10      134.22      154.50     12.10 o 
   8   6  10      107.27      120.54     10.40 o 
   9   6  10        6.85       15.81      7.86 o 
  10   6  10       10.40       10.99     10.99 o 
  11   6  10     1685.45     1560.78     42.85 o 
  12   6  10       35.90       28.19     12.20 o 
  13   6  10       23.87        5.21     11.59 o 
  14   6  10        9.21       20.04     12.75 o 
  15   6  10      164.09      156.58     21.83 o 
  16   6  10        4.19       20.46     22.96 o 
  17   6  10      201.05      210.06     34.41 o 
  18   6  10      406.33      532.46     49.94 o 
 -18   7  10       20.77       22.84     18.63 o 
 -17   7  10       72.85       86.02     50.78 o 
 -16   7  10      220.37      199.76     24.96 o 
 -15   7  10      149.05      127.06     27.91 o 
 -14   7  10       91.40      110.58     14.03 o 
 -13   7  10        8.03       16.30      9.78 o 
 -12   7  10      608.07      493.57     20.78 o 
 -11   7  10      858.80      836.82     25.62 o 
 -10   7  10      850.24      893.09     44.06 o 
  -9   7  10      368.58      351.71     25.23 o 
  -8   7  10      141.87      113.98     28.46 o 
  -7   7  10      886.83      850.87     32.87 o 
  -6   7  10        2.38        4.11      6.40 o 
  -5   7  10      639.56      612.58     22.08 o 
  -4   7  10       35.71       38.39      6.84 o 
  -3   7  10       44.06       94.44     15.70 o 
  -2   7  10     1822.84     1894.22     63.83 o 
  -1   7  10      379.66      427.58     19.91 o 
   0   7  10     1245.29     1226.01     33.15 o 
   1   7  10     3379.64     3408.39     90.80 o 
   3   7  10        5.30        6.06      7.52 o 
   4   7  10     4724.79     4758.81    135.47 o 
   5   7  10      182.56      171.09     25.22 o 
   6   7  10      364.06      399.19     30.00 o 
   7   7  10      197.44      223.90     18.91 o 
   8   7  10     1614.24     1607.96     59.84 o 
   9   7  10      221.51      155.41     12.63 o 
  10   7  10      760.33      668.28     27.66 o 
  11   7  10       20.18       17.10     14.99 o 
  12   7  10       80.42      129.68     21.98 o 
  13   7  10       10.34       10.87     12.42 o 
  14   7  10        1.06      -11.43     12.10 o 
  15   7  10        3.23       29.72     15.85 o 
  16   7  10        9.22        8.68     22.09 o 
  17   7  10      293.82      319.12     38.44 o 
 -17   8  10       45.88       26.17     18.86 o 
 -16   8  10      285.06      342.66     46.14 o 
 -15   8  10        2.67      -13.13     13.13 o 
 -14   8  10       31.13       42.21     15.75 o 
 -13   8  10      106.30       77.19     16.89 o 
 -12   8  10        0.63        6.12     10.79 o 
 -11   8  10      759.78      709.05     42.89 o 
 -10   8  10     3213.69     3348.18    112.29 o 
  -9   8  10     3853.26     3616.63     86.75 o 
  -8   8  10      739.66      677.12     30.78 o 
  -7   8  10       23.27       44.05     11.03 o 
  -6   8  10     2150.81     1984.95     60.26 o 
  -5   8  10     3220.96     3056.86     82.52 o 
  -4   8  10     2451.33     2567.99     71.73 o 
  -3   8  10     1109.59     1087.41     60.81 o 
  -2   8  10      174.67      159.45     20.18 o 
  -1   8  10      269.21      209.92     22.28 o 
   0   8  10      384.75      340.65     47.89 o 
   2   8  10      113.77       54.78     36.02 o 
   3   8  10     2065.99     2168.67     80.52 o 
   4   8  10      378.34      402.34     39.93 o 
   5   8  10      569.07      603.63     44.93 o 
   6   8  10     1211.52     1180.02     58.55 o 
   7   8  10      519.42      413.97     38.46 o 
   8   8  10     1710.93     1727.16     52.43 o 
   9   8  10       25.96        9.03     11.78 o 
  10   8  10      424.27      432.59     27.26 o 
  11   8  10       32.81       34.39     27.38 o 
  12   8  10      225.68      230.36     19.25 o 
  13   8  10        5.89       27.06     20.66 o 
  14   8  10      486.52      426.34     36.67 o 
  15   8  10        0.01        1.52     14.30 o 
  16   8  10      816.64      813.53     49.03 o 
  17   8  10        2.44      -20.23     20.23 o 
 -17   9  10      176.59      194.53     25.78 o 
 -16   9  10       96.84      102.12     20.28 o 
 -15   9  10       12.03        4.16     14.62 o 
 -14   9  10      113.39      124.44     19.13 o 
 -13   9  10      162.82      131.05     18.89 o 
 -12   9  10        7.38        4.63     13.43 o 
 -11   9  10       10.38       11.33     12.82 o 
 -10   9  10        0.38       -2.75     10.65 o 
  -9   9  10       38.87       35.05     10.41 o 
  -8   9  10        1.14       33.72     26.29 o 
  -7   9  10      112.94      135.50     27.73 o 
  -6   9  10      248.74      203.91     39.49 o 
  -5   9  10       10.86       11.43     13.42 o 
  -4   9  10       18.05       30.10     14.73 o 
  -3   9  10      282.68      351.64     70.75 o 
  -2   9  10       42.22       62.82     16.82 o 
  -1   9  10     1032.02     1088.50     45.92 o 
   0   9  10        1.71        6.56      8.52 o 
   1   9  10      706.46      842.52     33.52 o 
   2   9  10     2168.36     2138.67     59.36 o 
   3   9  10        2.13       10.99     30.59 o 
   4   9  10     2098.74     2046.76     81.79 o 
   5   9  10     2216.72     2142.34    127.71 o 
   6   9  10     1065.06     1085.06     59.22 o 
   7   9  10      125.01       63.14     22.38 o 
   8   9  10      341.76      407.15     41.12 o 
   9   9  10        1.14        0.26     11.84 o 
  10   9  10      289.96      254.11     28.83 o 
  11   9  10      153.26       79.82     26.02 o 
  12   9  10       18.87       39.53     23.59 o 
  13   9  10     1288.28     1353.01     75.18 o 
  14   9  10       22.97        0.18     39.18 o 
  15   9  10      100.87       79.74     51.56 o 
  16   9  10      101.47       87.37     54.31 o 
 -16  10  10       32.31       29.89     16.04 o 
 -15  10  10        9.37       15.79     23.83 o 
 -14  10  10       16.85        5.04     13.88 o 
 -12  10  10      354.93      394.82     46.75 o 
 -11  10  10       19.67       -1.91     22.80 o 
 -10  10  10      140.00      122.14     31.27 o 
  -9  10  10        4.23       11.54     21.94 o 
  -8  10  10      375.59      425.10     50.04 o 
  -7  10  10     2777.06     2423.58     97.31 o 
  -6  10  10      282.34      230.24     34.99 o 
  -5  10  10      101.81       63.16     18.52 o 
  -4  10  10      207.00      199.10     25.11 o 
  -3  10  10      595.56      557.38     37.76 o 
  -2  10  10      131.57      165.97     25.45 o 
  -1  10  10     1372.80     1404.75     54.95 o 
   0  10  10       78.59       61.83     17.66 o 
   1  10  10       17.50       40.09     12.19 o 
   2  10  10       20.47        7.03     18.40 o 
   3  10  10     2593.87     2586.72    110.95 o 
   4  10  10      121.40      123.90     27.52 o 
   5  10  10       66.16       92.36     25.63 o 
   6  10  10     3297.67     3441.37    118.25 o 
   7  10  10        4.45       17.76     19.60 o 
   8  10  10     1270.68     1280.15     67.14 o 
   9  10  10        0.23       28.52     28.39 o 
  10  10  10       73.16       68.09     25.77 o 
  11  10  10      265.32      261.25     25.37 o 
  12  10  10        0.05       -3.56     22.28 o 
  13  10  10       72.02       38.96     44.08 o 
  14  10  10       33.38       47.69     44.35 o 
  15  10  10      251.00      337.41     75.12 o 
 -15  11  10       10.54      -17.70     17.70 o 
 -14  11  10      104.90      114.36     28.31 o 
 -13  11  10      477.19      428.70     70.71 o 
 -12  11  10        2.91       -7.39     24.32 o 
 -11  11  10       81.20       58.86     28.35 o 
 -10  11  10        7.09       10.40     23.52 o 
  -9  11  10      591.77      635.57     75.14 o 
  -8  11  10        3.55       22.42     22.65 o 
  -7  11  10      412.49      423.63     52.71 o 
  -6  11  10      466.67      362.10     43.44 o 
  -5  11  10       15.87       25.14     14.26 o 
  -4  11  10       78.91      105.53     31.71 o 
  -3  11  10       26.80       15.69     16.92 o 
  -2  11  10     1493.13     1551.02     60.12 o 
  -1  11  10      524.56      490.04     37.65 o 
   0  11  10     1387.52     1357.80     56.49 o 
   1  11  10     1376.42     1296.69     54.94 o 
   2  11  10       19.97       31.45     21.11 o 
   3  11  10        0.30       11.30     20.90 o 
   4  11  10     3034.38     2683.50    137.15 o 
   5  11  10      170.24      187.93     32.38 o 
   6  11  10      711.50      719.71     57.97 o 
   7  11  10       50.43       65.42     45.96 o 
   8  11  10       78.39       44.10     24.61 o 
   9  11  10        8.18      -17.70     38.43 o 
  10  11  10      296.49      292.29     57.20 o 
  11  11  10      264.04      350.72     44.68 o 
  12  11  10        4.53      -11.02     22.82 o 
  13  11  10        2.80       57.48     47.85 o 
  14  11  10       42.48        2.33     44.70 o 
 -13  12  10      170.70      276.21     65.10 o 
 -12  12  10      420.31      527.10     57.16 o 
 -11  12  10       12.10      -16.99     32.06 o 
 -10  12  10      120.13      116.27     33.30 o 
  -9  12  10     1059.36     1081.83     77.25 o 
  -8  12  10        2.84        5.58     24.14 o 
  -7  12  10      392.97      364.82     46.45 o 
  -6  12  10        0.28        4.17     30.80 o 
  -5  12  10      583.43      542.93     51.76 o 
  -4  12  10      805.89      736.47     48.13 o 
  -3  12  10      688.17      686.65     59.26 o 
  -2  12  10     1306.50     1458.84     60.42 o 
  -1  12  10       66.36       26.11     18.17 o 
   0  12  10       40.80       14.00     16.77 o 
   1  12  10      165.39      135.22     25.98 o 
   2  12  10      320.07      313.79     32.41 o 
   3  12  10       46.41       45.60     24.95 o 
   4  12  10        0.08      -32.20     37.07 o 
   5  12  10      260.51      280.88     64.83 o 
   6  12  10      645.11      527.33     50.82 o 
   7  12  10       27.61       50.87     24.98 o 
   8  12  10       65.01       43.96     25.52 o 
   9  12  10     1062.82     1084.13     69.66 o 
  10  12  10       81.27      100.68     30.50 o 
  11  12  10       39.06       70.22     28.56 o 
  12  12  10       77.12       47.70     48.21 o 
  13  12  10      424.68      482.06     90.27 o 
 -13  13  10      593.29      624.50     71.75 o 
 -12  13  10      237.65      245.27     44.71 o 
 -11  13  10       28.25       32.51     28.85 o 
 -10  13  10       62.77       -6.80     27.40 o 
  -9  13  10      176.55      144.09     36.45 o 
  -8  13  10       57.79       42.90     28.06 o 
  -7  13  10      852.50      767.77     65.06 o 
  -6  13  10      261.85      221.00     39.61 o 
  -5  13  10      674.74      682.11     60.37 o 
  -4  13  10       34.67       -3.53     15.40 o 
  -3  13  10      640.86      744.86     49.79 o 
  -2  13  10      153.61       82.16     23.53 o 
  -1  13  10      193.45      228.80     31.27 o 
   0  13  10       56.33       75.83     22.05 o 
   1  13  10       18.88       34.46     19.40 o 
   2  13  10        0.08      -10.51     34.38 o 
   3  13  10      131.40      104.45     33.95 o 
   4  13  10      113.26      123.18     31.41 o 
   5  13  10       39.29       38.44     26.13 o 
   6  13  10       15.78       -8.80     22.47 o 
   7  13  10       11.88        6.02     24.69 o 
   8  13  10      193.28      196.86     37.94 o 
   9  13  10      291.79      308.79     43.40 o 
  10  13  10       10.11      -14.77     23.76 o 
  11  13  10      473.50      465.62     53.54 o 
  12  13  10        1.45      -25.60     42.26 o 
 -11  14  10        1.28       39.56     42.30 o 
 -10  14  10      530.88      595.38     63.43 o 
  -9  14  10     1073.15     1049.15    120.94 o 
  -8  14  10      327.41      395.01     51.85 o 
  -7  14  10      915.12      934.06     75.41 o 
  -6  14  10       46.19       68.41     30.88 o 
  -5  14  10        3.70       -9.76     23.29 o 
  -4  14  10       15.98       12.62     24.32 o 
  -3  14  10       65.03       41.20     21.93 o 
  -2  14  10       13.15      -10.18     18.14 o 
  -1  14  10      429.11      419.40     39.66 o 
   0  14  10       53.17       43.36     21.94 o 
   1  14  10     1411.21     1521.83     66.63 o 
   2  14  10       33.25       20.23     25.33 o 
   3  14  10      108.74      153.48     66.67 o 
   4  14  10       17.22       36.96     27.32 o 
   5  14  10        4.40      -22.23     22.23 o 
   6  14  10       11.93       28.65     27.90 o 
   7  14  10      513.12      556.83     82.94 o 
   8  14  10       39.78      -10.14     25.57 o 
   9  14  10        0.30       38.06     27.41 o 
  10  14  10      204.36      237.50     41.49 o 
  11  14  10      292.36      185.14     68.04 o 
  -9  15  10        2.41       38.26     33.16 o 
  -8  15  10        0.19       11.97     29.44 o 
  -7  15  10        3.23       35.20     31.61 o 
  -6  15  10      148.70      168.66     40.24 o 
  -5  15  10       99.86      141.64     36.79 o 
  -4  15  10        1.52       21.17     26.52 o 
  -3  15  10        1.40      -19.23     19.23 o 
  -2  15  10       71.50       45.93     23.75 o 
  -1  15  10       29.00       17.42     20.54 o 
   0  15  10       72.79       68.18     25.33 o 
   1  15  10      170.56      149.01     29.27 o 
   2  15  10       17.43       39.22     29.27 o 
   3  15  10      415.46      360.43     49.52 o 
   4  15  10        3.60      -22.25     22.25 o 
   5  15  10        6.73       31.23     29.16 o 
   6  15  10       13.28       29.21     29.71 o 
   7  15  10       15.94      -23.44     24.89 o 
   8  15  10      137.25      121.81     38.01 o 
   9  15  10       35.97       69.72     32.56 o 
  -7  16  10       45.99       98.45     37.94 o 
  -6  16  10        0.30        1.95     44.99 o 
  -5  16  10      200.46      173.47     41.19 o 
  -4  16  10      884.49      986.95     79.54 o 
  -3  16  10       14.90        4.58     27.81 o 
  -2  16  10       59.03       19.05     20.49 o 
  -1  16  10       31.37       67.89     26.96 o 
   0  16  10        4.59        4.92     22.24 o 
   1  16  10      322.16      410.66     43.02 o 
   2  16  10       35.90       20.64     29.05 o 
   3  16  10       47.00       67.70     49.48 o 
   4  16  10       96.18       42.83     32.23 o 
   5  16  10       69.33       70.04     33.88 o 
   6  16  10        9.77        2.83     31.01 o 
  -1  17  10      113.90      148.99     39.12 o 
   0  17  10       16.94       19.58     24.14 o 
 -20   1  11       96.24      166.20     48.89 o 
 -19   1  11        7.21        0.61     19.39 o 
 -18   1  11      139.21      182.92     24.48 o 
 -17   1  11       56.13       87.03     17.91 o 
 -16   1  11       11.59       -5.73     19.10 o 
 -15   1  11       13.25       -2.12     13.00 o 
 -14   1  11       10.13        6.89     13.44 o 
 -13   1  11       54.21       25.64     14.80 o 
 -12   1  11       12.30       -1.44      7.78 o 
 -11   1  11     1171.95     1211.26     30.04 o 
 -10   1  11      248.62      216.29     12.18 o 
  -9   1  11      848.65      875.18     21.44 o 
  -8   1  11     1325.61     1437.93     25.17 o 
  -7   1  11      212.52      173.64     11.85 o 
  -6   1  11     9702.65    10467.71    129.97 o 
  -5   1  11       48.24      110.28      6.69 o 
  -4   1  11      409.80      442.60     16.44 o 
  -3   1  11     2930.77     2890.11     36.60 o 
  -2   1  11      204.84      210.78      7.27 o 
  -1   1  11        0.50       23.53      5.97 o 
   0   1  11     6476.00     6366.05     87.04 o 
   1   1  11       27.33       23.35      3.48 o 
   2   1  11     5568.92     5666.02     60.37 o 
   3   1  11      236.67      255.14      7.29 o 
   4   1  11      622.75      660.24     12.47 o 
   5   1  11      546.04      497.55     12.59 o 
   6   1  11      366.38      429.87     11.96 o 
   7   1  11      145.65      174.67      8.27 o 
   8   1  11      778.15      743.48     19.85 o 
   9   1  11     2121.49     2303.36     40.26 o 
  10   1  11       14.89        9.42      7.83 o 
  11   1  11      189.49      174.55     13.56 o 
  12   1  11        2.51       -0.70      7.55 o 
  13   1  11       24.55       25.07     12.88 o 
  14   1  11       52.09       49.04     11.10 o 
  15   1  11      926.24      852.26     42.89 o 
  16   1  11      265.96      248.29     18.12 o 
  17   1  11      342.60      345.29     23.01 o 
  18   1  11      109.01      130.04     19.36 o 
  19   1  11        0.36       14.07     16.26 o 
 -19   2  11      147.95      164.83     31.73 o 
 -18   2  11      160.58      230.80     28.78 o 
 -17   2  11       10.33       24.96     15.80 o 
 -16   2  11       28.51       21.02     14.55 o 
 -15   2  11        0.26       -2.63     12.87 o 
 -14   2  11        2.42       21.85      9.13 o 
 -13   2  11      616.82      581.17     22.51 o 
 -12   2  11      486.93      375.35     18.56 o 
 -11   2  11       50.01       65.42     12.51 o 
 -10   2  11        0.17        2.99      7.17 o 
  -9   2  11      971.87     1092.89     22.40 o 
  -8   2  11     4384.82     4125.60     57.73 o 
  -7   2  11     5926.44     6067.37     80.07 o 
  -6   2  11      704.12      685.75     15.55 o 
  -5   2  11     1071.25     1176.56     25.89 o 
  -4   2  11     4416.94     4860.87     58.27 o 
  -3   2  11      566.49      506.74     14.71 o 
  -2   2  11     1003.29     1064.73     18.03 o 
  -1   2  11      205.13      389.90     23.93 o 
   0   2  11    10663.07    11225.99    126.63 o 
   1   2  11     2619.05     2607.92     29.87 o 
   2   2  11     3743.89     4072.83     47.54 o 
   3   2  11     2685.61     3113.18     37.26 o 
   4   2  11       24.95       54.59      4.25 o 
   5   2  11      245.22      229.52      9.66 o 
   6   2  11     2040.73     2247.32     34.24 o 
   7   2  11        6.42        4.58      3.96 o 
   8   2  11       73.04       78.13      6.17 o 
   9   2  11     4085.73     4150.01     52.99 o 
  10   2  11      684.28      709.05     19.22 o 
  11   2  11        1.89       -0.20      6.81 o 
  12   2  11      172.06      149.93     11.62 o 
  13   2  11        0.51       -7.62      7.62 o 
  14   2  11      111.92      134.51     18.58 o 
  15   2  11       14.35       -8.27     10.93 o 
  16   2  11      763.22      769.43     30.65 o 
  17   2  11      271.28      276.85     23.19 o 
  18   2  11       25.13       21.12     17.95 o 
  19   2  11        0.77       17.23     18.65 o 
 -19   3  11       78.58       90.23     30.19 o 
 -18   3  11      521.15      525.31     34.28 o 
 -17   3  11        3.31        4.99     17.39 o 
 -16   3  11       44.00       23.97     10.55 o 
 -15   3  11      190.84      213.03     16.37 o 
 -14   3  11       90.77      106.26     12.87 o 
 -13   3  11      269.45      293.45     17.53 o 
 -12   3  11      180.31      166.66     13.84 o 
 -11   3  11     3017.63     2525.50     50.06 o 
 -10   3  11     5051.37     5004.02     84.35 o 
  -9   3  11      987.64      859.59     39.44 o 
  -8   3  11     1175.57     1216.66     32.11 o 
  -7   3  11       60.86       58.48      7.90 o 
  -6   3  11      174.08      206.71      9.14 o 
  -5   3  11     1969.69     2143.02     35.92 o 
  -4   3  11      392.14      481.47     13.93 o 
  -3   3  11     2025.93     2326.92     34.87 o 
  -2   3  11      207.15      284.13     10.31 o 
  -1   3  11     1690.00     1638.33     27.88 o 
   0   3  11      369.19      346.43     11.84 o 
   1   3  11     2723.79     2714.06     67.88 o 
   2   3  11     6808.59     7552.40     82.53 o 
   3   3  11     2786.95     2952.68     41.70 o 
   4   3  11     1519.68     1420.46     19.76 o 
   5   3  11     1952.39     1853.77     26.92 o 
   6   3  11       86.55       91.52      6.11 o 
   7   3  11     1356.17     1241.25     21.99 o 
   8   3  11     1195.41     1194.35     23.54 o 
   9   3  11     1459.19     1424.37     24.66 o 
  10   3  11     3323.27     3211.23     48.07 o 
  11   3  11       29.86       35.59      8.95 o 
  12   3  11       16.87        1.56      8.26 o 
  13   3  11      161.81      167.82     15.17 o 
  14   3  11       95.61       59.71     11.46 o 
  15   3  11       16.85        4.62     14.21 o 
  16   3  11        4.12      -12.72     12.72 o 
  17   3  11       39.97       28.46     15.62 o 
  18   3  11      298.55      233.71     25.07 o 
  19   3  11       39.79        3.26     18.26 o 
 -19   4  11      392.61      434.06     40.22 o 
 -18   4  11       48.14       67.58     23.70 o 
 -17   4  11       26.85       14.60     13.26 o 
 -16   4  11       65.71       69.83     14.70 o 
 -15   4  11       96.24       80.46     16.77 o 
 -14   4  11       13.80        8.72     10.97 o 
 -13   4  11       42.65       39.62     11.32 o 
 -12   4  11       96.22       88.36     23.52 o 
 -11   4  11      567.95      656.17     39.29 o 
 -10   4  11      249.83      201.80     13.49 o 
  -9   4  11      466.06      473.18     22.90 o 
  -8   4  11     1324.35     1309.43     28.69 o 
  -7   4  11      435.86      468.01     17.90 o 
  -6   4  11       38.39       23.28      6.05 o 
  -5   4  11      177.50      170.26     11.43 o 
  -4   4  11     3036.24     2973.25     44.03 o 
  -3   4  11     2613.41     2818.41     46.08 o 
  -2   4  11     1703.59     1929.41     53.03 o 
  -1   4  11      628.43      702.91     21.61 o 
   0   4  11      760.73      683.34     13.57 o 
   1   4  11      465.72      635.06     15.95 o 
   2   4  11      826.57      717.87     15.35 o 
   3   4  11       21.20       29.47      4.67 o 
   4   4  11    11446.81    11784.58    127.36 o 
   5   4  11     1377.64     1563.74     24.49 o 
   6   4  11        4.03       10.93      4.02 o 
   7   4  11        0.02        5.93      4.34 o 
   8   4  11       26.04       12.54      7.18 o 
   9   4  11      281.05      248.00     13.22 o 
  10   4  11       12.57        4.98      7.31 o 
  11   4  11       26.72       26.19      8.44 o 
  12   4  11     1405.66     1333.28     30.43 o 
  13   4  11       15.23       12.98      8.91 o 
  14   4  11      215.79      225.82     15.59 o 
  15   4  11        3.97       -5.24     11.45 o 
  16   4  11      649.88      722.41     32.33 o 
  17   4  11      186.26      162.77     19.58 o 
  18   4  11      316.30      285.61     27.27 o 
 -19   5  11      421.11      467.36     59.09 o 
 -18   5  11       26.38       30.06     22.33 o 
 -17   5  11        0.02       10.43     13.52 o 
 -16   5  11        0.62       12.75     12.84 o 
 -15   5  11       28.27       38.89     13.22 o 
 -14   5  11        2.70        6.79     13.42 o 
 -13   5  11        3.18       11.89     10.78 o 
 -12   5  11     2444.78     2485.09     59.32 o 
 -11   5  11     2226.20     2230.65     53.88 o 
 -10   5  11      965.15     1041.03     27.11 o 
  -9   5  11       62.76       38.80      8.25 o 
  -8   5  11      374.34      406.26     16.46 o 
  -7   5  11       45.20       16.00      5.16 o 
  -6   5  11       89.86      110.57      8.29 o 
  -5   5  11      481.61      484.42     23.95 o 
  -4   5  11      249.08      310.45     11.17 o 
  -3   5  11      431.08      361.83     11.14 o 
  -2   5  11      202.10      162.25      9.48 o 
  -1   5  11     1796.57     2103.76     35.71 o 
   0   5  11     2367.40     2372.60     46.58 o 
   1   5  11      599.09      611.44     17.14 o 
   2   5  11    11783.48    11747.45    208.30 o 
   3   5  11      976.04      961.53     21.70 o 
   4   5  11      985.13     1152.64     25.74 o 
   5   5  11      255.83      262.16     15.90 o 
   6   5  11       20.33       12.92      4.63 o 
   7   5  11      166.61      185.03     10.80 o 
   8   5  11        1.43        0.52      5.78 o 
   9   5  11     1016.96      965.55     20.20 o 
  10   5  11     1869.77     1695.41     29.69 o 
  11   5  11      136.67      134.39     11.27 o 
  12   5  11       94.82       91.74     10.73 o 
  13   5  11       12.42        1.03      8.68 o 
  14   5  11      226.25      232.86     15.46 o 
  15   5  11       74.52       64.62     11.83 o 
  16   5  11      294.44      247.82     23.63 o 
  17   5  11      539.26      566.38     38.41 o 
  18   5  11       56.76       43.16     21.90 o 
 -18   6  11      404.35      402.10     41.32 o 
 -17   6  11        2.38      -12.74     12.91 o 
 -16   6  11      663.18      661.95     31.13 o 
 -15   6  11      100.31       95.05     15.74 o 
 -14   6  11      299.36      266.87     20.41 o 
 -13   6  11        7.65       -2.63      9.87 o 
 -12   6  11       66.68       70.26     12.21 o 
 -11   6  11      602.19      585.24     21.34 o 
 -10   6  11      193.84      185.40     12.77 o 
  -9   6  11     1055.49      968.75     25.13 o 
  -8   6  11     2241.82     2177.96     40.89 o 
  -7   6  11        2.27       -5.13      5.13 o 
  -6   6  11     5777.56     5560.65     85.07 o 
  -5   6  11      224.70      241.23     17.84 o 
  -4   6  11     7870.75     8066.10    156.64 o 
  -3   6  11     3387.66     3455.61     66.07 o 
  -2   6  11     1338.69     1566.62     30.63 o 
  -1   6  11      238.49      224.07     11.94 o 
   0   6  11      678.99      651.51     26.99 o 
   1   6  11        2.38        4.69      4.97 o 
   2   6  11      687.85      824.25     25.34 o 
   3   6  11     6518.66     7155.90    103.84 o 
   4   6  11      993.49     1057.07     31.57 o 
   5   6  11      887.71      825.33     23.26 o 
   6   6  11      501.79      562.53     28.95 o 
   7   6  11     2010.98     2039.42     57.97 o 
   8   6  11      475.56      485.59     19.11 o 
   9   6  11      606.37      642.28     22.26 o 
  10   6  11      358.38      426.39     27.45 o 
  11   6  11      337.49      284.41     20.53 o 
  12   6  11       86.05       72.35     14.20 o 
  13   6  11        0.16       -7.28     11.20 o 
  14   6  11       19.79        4.43     12.44 o 
  15   6  11      317.04      325.76     27.85 o 
  16   6  11      527.56      498.89     44.04 o 
  17   6  11      218.41      212.38     35.22 o 
  18   6  11       37.65       81.27     29.09 o 
 -18   7  11       23.61       27.98     18.86 o 
 -17   7  11       16.53       23.49     18.38 o 
 -16   7  11      188.01      167.46     23.51 o 
 -15   7  11        1.21      -23.29     23.29 o 
 -14   7  11       46.77       10.15     20.75 o 
 -13   7  11      203.16      226.23     17.19 o 
 -12   7  11       69.15       54.70     11.09 o 
 -11   7  11     2449.55     2268.59     52.50 o 
 -10   7  11        0.07        2.71      6.79 o 
  -9   7  11      486.37      499.36     23.19 o 
  -8   7  11      235.57      298.67     22.72 o 
  -7   7  11      106.84      145.46     16.25 o 
  -6   7  11     1887.50     1818.30     50.24 o 
  -5   7  11      857.92      781.66     25.10 o 
  -4   7  11       47.69       44.08      7.56 o 
  -3   7  11     1675.79     1678.30     52.80 o 
  -2   7  11        2.02       -8.57     10.71 o 
  -1   7  11      165.73      125.24     11.73 o 
   0   7  11      464.70      477.46     21.93 o 
   1   7  11       57.96       45.03     16.98 o 
   3   7  11        3.69        8.69      9.55 o 
   4   7  11     2356.84     2611.02    155.04 o 
   5   7  11       35.86       35.05     34.38 o 
   6   7  11     1727.80     1914.77     52.67 o 
   7   7  11     5217.55     5191.28    112.51 o 
   8   7  11     2251.80     2178.85     60.06 o 
   9   7  11      242.00      226.18     14.44 o 
  10   7  11      803.67      757.28     33.13 o 
  11   7  11      311.64      300.87     23.46 o 
  12   7  11      518.77      451.68     25.49 o 
  13   7  11      124.11      107.26     18.34 o 
  14   7  11      112.43      106.35     22.89 o 
  15   7  11        3.22       36.99     16.25 o 
  16   7  11       29.82       39.67     22.55 o 
  17   7  11        0.00       -2.04     22.93 o 
 -17   8  11       71.39       66.67     20.68 o 
 -16   8  11      216.87      245.21     27.34 o 
 -15   8  11      210.22      187.24     23.57 o 
 -14   8  11      526.02      500.97     33.96 o 
 -13   8  11       28.47       43.69     15.57 o 
 -12   8  11       65.09       59.15     13.93 o 
 -11   8  11      138.23      135.18     15.15 o 
 -10   8  11        5.49      -10.44     25.10 o 
  -9   8  11        4.86       19.93     12.39 o 
  -8   8  11      243.76      240.59     20.50 o 
  -7   8  11       32.22       40.78     11.17 o 
  -6   8  11      974.08      985.15     31.16 o 
  -5   8  11     3448.01     3334.44     85.63 o 
  -4   8  11      443.84      428.05     48.06 o 
  -3   8  11      424.66      458.60     31.06 o 
  -2   8  11        8.12        3.60     11.98 o 
  -1   8  11      212.32      198.45     15.16 o 
   0   8  11      103.18      120.55     16.19 o 
   1   8  11      575.00      536.84     32.38 o 
   2   8  11        8.40        3.60      6.72 o 
   3   8  11     1407.76     1467.02     63.97 o 
   4   8  11       99.85      130.66     25.35 o 
   5   8  11       54.31       12.39     17.06 o 
   6   8  11      139.76      168.46     29.83 o 
   7   8  11      375.91      299.77     44.03 o 
   8   8  11      997.21      998.13     41.81 o 
   9   8  11       11.62       19.71     12.05 o 
  10   8  11      161.99      187.45     20.18 o 
  11   8  11       87.36       95.88     17.24 o 
  12   8  11        5.56       20.37     10.82 o 
  13   8  11       68.40       59.41     34.50 o 
  14   8  11       67.41       61.67     16.88 o 
  15   8  11      203.91      237.65     23.68 o 
  16   8  11        4.59        9.11     19.96 o 
  17   8  11        0.33       20.12     44.72 o 
 -16   9  11        6.16       -5.48     15.60 o 
 -15   9  11      298.66      219.25     25.11 o 
 -14   9  11      349.51      334.79     86.28 o 
 -13   9  11      207.46      189.77     21.55 o 
 -12   9  11      103.41       90.37     14.26 o 
 -11   9  11       38.77       27.57     17.44 o 
 -10   9  11      453.85      440.65     26.69 o 
  -9   9  11      333.10      360.22     22.11 o 
  -8   9  11      340.33      347.07     40.20 o 
  -7   9  11      272.46      264.11     35.39 o 
  -6   9  11     1473.94     1427.58     68.16 o 
  -5   9  11     1097.00     1222.34     48.21 o 
  -4   9  11      335.13      264.83     26.12 o 
  -3   9  11        1.03       -6.79     16.65 o 
  -2   9  11      230.07      237.78     25.21 o 
  -1   9  11      701.77      650.15     29.35 o 
   0   9  11        1.90        9.60      9.32 o 
   1   9  11      278.46      265.73     21.24 o 
   2   9  11     2338.61     2327.26     63.84 o 
   3   9  11      453.58      339.97     36.62 o 
   4   9  11     3341.66     3276.76    186.72 o 
   5   9  11     1590.30     1624.01    118.81 o 
   6   9  11     4011.28     3860.34    133.16 o 
   7   9  11        0.29        0.58     18.11 o 
   8   9  11      165.19      180.59     30.41 o 
   9   9  11      149.84      135.29     17.98 o 
  10   9  11      283.47      261.03     31.66 o 
  11   9  11      576.66      562.58     33.38 o 
  12   9  11        0.32       22.27     23.86 o 
  13   9  11       89.49       57.59     28.74 o 
  14   9  11       11.80       20.28     37.93 o 
  15   9  11      125.38      125.28     52.75 o 
  16   9  11       34.30       11.22     48.66 o 
 -16  10  11       44.57       -3.35     21.77 o 
 -15  10  11       61.43       56.91     22.22 o 
 -14  10  11        9.58       14.00     14.38 o 
 -13  10  11      133.96      109.39     25.76 o 
 -12  10  11        9.89       46.57     26.07 o 
 -11  10  11        3.62      -20.15     20.15 o 
 -10  10  11        0.16      -18.81     20.46 o 
  -9  10  11      449.05      395.36     44.46 o 
  -8  10  11      157.23      225.31     90.79 o 
  -7  10  11       41.93       44.49     23.65 o 
  -6  10  11       74.28      109.03     26.91 o 
  -5  10  11       11.89       17.89     20.06 o 
  -4  10  11       90.16       89.41     19.98 o 
  -3  10  11        5.93        6.30     14.73 o 
  -2  10  11      227.28      215.85     29.47 o 
  -1  10  11     1338.88     1427.40     55.64 o 
   0  10  11     2187.48     2196.96     53.85 o 
   1  10  11       64.21       40.89     12.31 o 
   2  10  11      299.03      220.65     32.27 o 
   3  10  11     2020.18     2063.25     97.73 o 
   4  10  11       41.49       -4.50     18.11 o 
   5  10  11      257.50      283.65     35.87 o 
   6  10  11      735.20      719.25     79.28 o 
   7  10  11       12.98       25.93     20.63 o 
   8  10  11      121.16       99.89     27.05 o 
   9  10  11      579.66      531.39     49.82 o 
  10  10  11      111.00      127.27     30.18 o 
  11  10  11       14.74       17.06     14.18 o 
  12  10  11        4.44       18.56     24.42 o 
  13  10  11       48.29       69.66     27.16 o 
  14  10  11      833.26      930.59    113.69 o 
  15  10  11       64.04       62.48     50.63 o 
 -15  11  11      113.66       84.19     27.12 o 
 -14  11  11        5.68       11.33     19.83 o 
 -13  11  11       86.63      103.82     27.58 o 
 -12  11  11       93.64      117.22     33.74 o 
 -11  11  11       47.26       28.69     27.01 o 
 -10  11  11       12.18       27.65     24.50 o 
  -9  11  11       16.34        6.24     22.54 o 
  -8  11  11     1434.26     1348.34     73.75 o 
  -7  11  11     1164.64     1240.71     82.55 o 
  -6  11  11      940.60      969.39     60.95 o 
  -5  11  11      438.24      459.03     46.80 o 
  -4  11  11       86.11       72.14     19.87 o 
  -3  11  11      508.73      491.03     56.24 o 
  -2  11  11      133.82      203.28     26.62 o 
  -1  11  11      724.51      800.62     45.96 o 
   0  11  11       52.21       34.54     18.65 o 
   1  11  11      173.99      168.96     18.08 o 
   2  11  11      211.90      157.67     30.98 o 
   3  11  11      198.22      231.56     35.45 o 
   4  11  11       96.34       49.50     23.63 o 
   5  11  11      167.91      152.50     30.45 o 
   6  11  11        0.77       19.64     21.16 o 
   7  11  11        1.32        0.77     19.90 o 
   8  11  11        6.89       -3.81     20.19 o 
   9  11  11       16.78       -0.15     20.87 o 
  10  11  11       14.62       28.91     30.35 o 
  11  11  11      113.14      188.70     36.25 o 
  12  11  11      135.04      188.77     37.01 o 
  13  11  11      105.11      128.18     56.81 o 
  14  11  11        2.43       32.35     47.38 o 
 -14  12  11      121.95      106.26     29.06 o 
 -12  12  11       55.83       68.67     31.37 o 
 -11  12  11      446.33      438.77     52.50 o 
 -10  12  11        0.82        8.09     31.94 o 
  -9  12  11      154.27      209.65     83.53 o 
  -8  12  11      183.84      228.68     39.45 o 
  -7  12  11        0.48       38.55     25.56 o 
  -6  12  11       13.24        5.89     38.85 o 
  -5  12  11      692.12      691.10     57.74 o 
  -4  12  11       31.12       12.30     20.15 o 
  -3  12  11      308.75      248.68     29.95 o 
  -2  12  11        5.59       11.35     17.20 o 
  -1  12  11      958.15     1043.78     51.44 o 
   0  12  11     1343.02     1343.03     42.55 o 
   1  12  11       33.84       25.13     17.60 o 
   2  12  11       16.80        3.78     20.71 o 
   3  12  11       51.14       44.31     24.14 o 
   4  12  11        0.51      -12.04     19.95 o 
   5  12  11      125.34       94.31     27.71 o 
   6  12  11        0.15        5.21     21.00 o 
   7  12  11      649.85      650.62     57.90 o 
   8  12  11      108.09      135.26     31.44 o 
   9  12  11      352.47      342.81     44.58 o 
  10  12  11       60.81      110.70     31.68 o 
  11  12  11      283.01      339.01     45.86 o 
  12  12  11       45.65       84.93     32.29 o 
  13  12  11      310.88      291.48     74.39 o 
 -12  13  11       41.29       59.70     34.30 o 
 -11  13  11       71.90       92.46     33.63 o 
 -10  13  11      185.67      166.88     38.26 o 
  -9  13  11        6.18       17.95     26.55 o 
  -8  13  11        4.08       11.54     25.98 o 
  -7  13  11        4.57       19.87     25.43 o 
  -6  13  11        0.13      -11.96     22.75 o 
  -5  13  11      317.15      302.07     42.44 o 
  -4  13  11       22.81        3.50     22.91 o 
  -3  13  11       95.89       88.75     23.78 o 
  -2  13  11      202.28      179.09     28.05 o 
  -1  13  11     1406.08     1361.62     60.88 o 
   0  13  11      621.35      649.53     47.26 o 
   1  13  11       35.04        9.02     18.17 o 
   2  13  11      145.21      155.40     38.44 o 
   3  13  11        3.09        7.69     22.62 o 
   4  13  11       33.14       34.30     25.53 o 
   5  13  11      226.03      186.60     82.23 o 
   6  13  11      247.75      204.79     49.00 o 
   7  13  11       91.06       90.22     31.23 o 
   8  13  11       33.88       65.71     29.85 o 
   9  13  11        1.69        8.99     25.15 o 
  10  13  11      102.65       78.30     53.04 o 
  11  13  11      120.87       99.34     32.80 o 
  12  13  11       23.55       63.17     56.28 o 
 -11  14  11        3.00       -0.11     30.38 o 
 -10  14  11        3.80      -25.09     25.09 o 
  -9  14  11      120.25      122.13     36.14 o 
  -8  14  11       65.35       89.60     34.44 o 
  -7  14  11       33.76       47.07     30.43 o 
  -6  14  11      326.71      352.40     48.67 o 
  -5  14  11       30.02       39.56     26.60 o 
  -4  14  11     1722.51     1702.22     87.67 o 
  -3  14  11       85.84       64.74     23.00 o 
  -2  14  11        0.73       -6.38     18.75 o 
  -1  14  11       12.84       35.59     22.03 o 
   0  14  11       13.32        4.87     19.76 o 
   1  14  11       45.73       41.44     21.49 o 
   2  14  11       33.41        0.19     24.20 o 
   3  14  11      996.34     1164.61     76.49 o 
   4  14  11       82.81       91.53     30.64 o 
   5  14  11       45.44       90.02     32.68 o 
   6  14  11      139.52      121.02     40.45 o 
   7  14  11        3.28      -14.92     30.17 o 
   8  14  11     1264.84     1466.20     87.39 o 
   9  14  11      942.02     1032.01     74.30 o 
  10  14  11        0.01      -20.60     24.55 o 
  -9  15  11       23.27       11.45     31.10 o 
  -8  15  11        0.02       -4.09     28.27 o 
  -7  15  11        3.57      -17.63     25.73 o 
  -6  15  11      721.34      758.63     68.87 o 
  -5  15  11       25.05       21.24     27.09 o 
  -4  15  11      305.09      289.23     44.41 o 
  -3  15  11      164.02      115.01     33.89 o 
  -2  15  11      139.43      147.86     30.19 o 
  -1  15  11      120.76      130.23     28.51 o 
   0  15  11       10.33        3.67     21.07 o 
   1  15  11        2.24       -5.41     23.96 o 
   2  15  11      168.24      181.12     38.19 o 
   3  15  11      152.72      137.93     37.82 o 
   4  15  11      154.22      185.85     47.40 o 
   5  15  11        5.12       40.16     30.18 o 
   6  15  11      120.43       90.55     45.63 o 
   7  15  11      109.29       64.51     32.36 o 
   8  15  11       19.43       43.29     30.79 o 
  -6  16  11        2.69       34.24     30.25 o 
  -5  16  11      653.80      571.31     62.08 o 
  -4  16  11      358.57      439.58     56.14 o 
  -3  16  11      122.01      116.50     43.58 o 
  -2  16  11       61.57       62.52     26.78 o 
  -1  16  11        0.88      -11.71     22.08 o 
   0  16  11       29.27       -2.31     21.64 o 
   1  16  11       36.29       67.90     32.47 o 
   2  16  11       41.31       15.94     28.83 o 
   3  16  11      785.74      867.78    150.05 o 
   4  16  11       84.77      107.86     74.87 o 
   5  16  11      229.27      396.20     55.18 o 
   6  16  11       49.40       64.06     42.25 o 
 -19   0  12       21.13       14.89     31.11 o 
 -18   0  12      139.37      101.60     35.53 o 
 -17   0  12      207.61      248.58     41.13 o 
 -16   0  12      392.68      399.22     47.39 o 
 -15   0  12      102.24       70.45     27.70 o 
 -14   0  12     1476.94     1334.99     70.26 o 
 -13   0  12      345.76      328.49     36.56 o 
 -12   0  12      109.49      116.57     19.98 o 
 -11   0  12     2352.89     2125.07    101.39 o 
 -10   0  12     2431.12     2230.84     48.10 o 
  -9   0  12     1125.32     1124.28     36.39 o 
  -8   0  12      126.64      129.12     10.33 o 
  -7   0  12      566.41      494.58     24.37 o 
  -6   0  12     1231.98     1411.89     28.20 o 
  -5   0  12     5636.46     6235.61     97.94 o 
  -4   0  12     2256.27     2220.17     40.09 o 
  -3   0  12      135.92      139.81      8.57 o 
  -2   0  12    15547.16    16791.81    249.69 o 
  -1   0  12      111.66       87.52      7.82 o 
   0   0  12       50.14       31.64      4.98 o 
   1   0  12      200.88      331.69     11.42 o 
   2   0  12    29868.29    31180.61    458.07 o 
   3   0  12     1594.83     1838.69     37.04 o 
   4   0  12     9114.57     8505.29    108.34 o 
   5   0  12      612.46      607.02     40.55 o 
   6   0  12      538.78      463.90     16.45 o 
   7   0  12       50.20       29.48      6.36 o 
   8   0  12       85.93       73.28      9.80 o 
   9   0  12      892.11      907.33     27.39 o 
  10   0  12       36.69        1.26      8.64 o 
  11   0  12       16.62       -1.37      9.02 o 
  12   0  12        0.35        8.80      9.70 o 
  13   0  12     1633.57     1525.90     49.02 o 
  14   0  12       90.39       94.50     17.77 o 
  15   0  12     1804.60     1714.60     62.60 o 
  16   0  12      233.70      229.31     25.43 o 
  17   0  12       15.69       -2.39     19.44 o 
  18   0  12      501.97      523.57     42.91 o 
  19   0  12        1.80      -26.15     33.92 o 
 -19   1  12      307.39      331.62     29.89 o 
 -18   1  12       14.06       19.16     17.52 o 
 -17   1  12      101.80      109.94     20.18 o 
 -16   1  12      432.61      425.27     29.18 o 
 -15   1  12        1.18        0.49     13.57 o 
 -14   1  12      618.90      521.29     32.00 o 
 -13   1  12      285.40      289.87     22.08 o 
 -12   1  12        0.84       -7.32      7.32 o 
 -11   1  12      710.12      662.71     34.34 o 
 -10   1  12      645.89      562.07     18.42 o 
  -9   1  12      260.24      235.03     12.16 o 
  -8   1  12      652.45      548.88     18.06 o 
  -7   1  12     1159.61     1263.61     22.84 o 
  -6   1  12      751.33      782.12     25.62 o 
  -5   1  12     4836.46     4970.15     60.90 o 
  -4   1  12       97.63      122.87      5.50 o 
  -3   1  12        0.18        8.41      4.47 o 
  -2   1  12     1591.49     1688.99     43.85 o 
  -1   1  12      248.53      344.78     10.72 o 
   0   1  12      241.10      282.92     10.69 o 
   1   1  12     1752.58     1866.62     22.42 o 
   2   1  12      193.08      259.18      8.08 o 
   3   1  12      667.06      641.21     11.46 o 
   4   1  12       26.15       14.64      2.99 o 
   5   1  12      277.64      318.66      9.27 o 
   6   1  12      632.54      442.98     11.21 o 
   7   1  12      184.21      209.18     10.19 o 
   8   1  12       22.58       13.10      5.78 o 
   9   1  12      266.88      317.59     14.98 o 
  10   1  12     1357.09     1307.63     24.53 o 
  11   1  12      302.28      325.92     13.43 o 
  12   1  12      106.11      122.00     11.06 o 
  13   1  12        0.01        3.04     10.00 o 
  14   1  12      210.47      172.83     15.02 o 
  15   1  12     1033.92     1134.83     31.47 o 
  16   1  12       40.02       19.52     11.63 o 
  17   1  12       28.64       21.48     13.68 o 
  18   1  12      110.81       99.24     18.45 o 
  19   1  12        0.38      -11.53     15.23 o 
 -19   2  12      164.63      161.26     23.51 o 
 -18   2  12       63.65       88.72     20.18 o 
 -17   2  12      180.02      175.95     22.22 o 
 -16   2  12       29.77       42.61     15.55 o 
 -15   2  12        0.11        0.61     14.31 o 
 -14   2  12       21.51       33.42      9.86 o 
 -13   2  12      425.48      401.93     20.18 o 
 -12   2  12      744.57      625.49     22.81 o 
 -11   2  12     1055.49      915.23     30.57 o 
 -10   2  12      116.84      161.49     12.60 o 
  -9   2  12     1240.91     1137.12     25.25 o 
  -8   2  12      230.75      295.73     11.64 o 
  -7   2  12     2068.54     2100.63     36.27 o 
  -6   2  12      134.88       67.93      6.74 o 
  -5   2  12        0.06        2.32      3.35 o 
  -4   2  12       27.02       58.51      7.61 o 
  -3   2  12    10083.24    10695.48    121.26 o 
  -2   2  12      776.35      818.45     31.33 o 
  -1   2  12     4464.29     4742.99     53.60 o 
   0   2  12      172.85      216.73      6.95 o 
   1   2  12        3.47       31.88      3.67 o 
   2   2  12     5822.81     6155.86     61.50 o 
   3   2  12      154.20      164.75      6.41 o 
   4   2  12     2124.77     2233.17     27.50 o 
   5   2  12     2573.74     2586.15     39.03 o 
   6   2  12      697.69      702.31     16.82 o 
   7   2  12       27.12       30.40      7.38 o 
   8   2  12      663.65      666.54     15.92 o 
   9   2  12     1219.16     1373.12     24.34 o 
  10   2  12     3802.40     3666.25     53.44 o 
  11   2  12       96.72       70.37     10.61 o 
  12   2  12        3.16       -2.84      7.37 o 
  13   2  12       34.77       24.32      8.75 o 
  14   2  12      122.28      107.29     13.44 o 
  15   2  12       52.71       36.62     12.08 o 
  16   2  12        8.18       -7.31     13.98 o 
  17   2  12       54.13       53.61     16.44 o 
  18   2  12       24.19       15.24     17.28 o 
  19   2  12      153.42      166.91     24.61 o 
 -19   3  12       43.85       70.60     20.69 o 
 -18   3  12      346.58      358.01     29.92 o 
 -17   3  12       93.65      108.97     20.15 o 
 -16   3  12       91.04      111.63     19.01 o 
 -15   3  12      222.51      231.29     17.12 o 
 -14   3  12       92.13      106.36     12.95 o 
 -13   3  12      348.68      327.51     18.40 o 
 -12   3  12        0.00       -5.57      8.35 o 
 -11   3  12     1067.58      967.84     35.39 o 
 -10   3  12     1688.37     1676.11     43.02 o 
  -9   3  12      636.13      700.36     21.22 o 
  -8   3  12     1615.29     1559.64     38.22 o 
  -7   3  12     3209.01     3196.39     58.78 o 
  -6   3  12      701.58      536.14     18.51 o 
  -5   3  12      734.04      798.46     16.24 o 
  -4   3  12       42.66       43.14      5.83 o 
  -3   3  12       49.77       56.07      5.83 o 
  -2   3  12      974.64      961.26     23.27 o 
  -1   3  12        0.17        3.05      3.78 o 
   0   3  12      597.63      755.80     12.48 o 
   1   3  12     1399.02     1250.54     25.11 o 
   2   3  12     1168.77     1253.07     36.69 o 
   3   3  12     1758.52     1803.34     25.75 o 
   4   3  12     6458.08     6926.72     73.36 o 
   5   3  12      684.32      704.40     13.95 o 
   6   3  12     1747.37     1776.18     29.30 o 
   7   3  12      997.43      944.79     19.91 o 
   8   3  12     2002.55     1956.90     29.20 o 
   9   3  12      747.66      740.06     17.63 o 
  10   3  12     2964.10     2774.02     43.55 o 
  11   3  12      350.44      310.66     15.94 o 
  12   3  12     1476.52     1380.10     31.44 o 
  13   3  12      288.98      297.26     16.97 o 
  14   3  12      141.51      132.52     13.46 o 
  15   3  12       48.53       63.00     13.75 o 
  16   3  12       43.38       31.00     13.59 o 
  17   3  12      232.08      199.63     21.56 o 
  18   3  12       99.33      111.88     19.25 o 
 -19   4  12       43.33       66.84     24.62 o 
 -18   4  12        2.23        1.93     20.11 o 
 -17   4  12        0.04       -1.94     12.40 o 
 -16   4  12      257.36      305.38     37.07 o 
 -15   4  12      150.60      163.42     17.72 o 
 -14   4  12       25.82       25.22     15.65 o 
 -13   4  12        0.10        6.40     10.40 o 
 -12   4  12      607.47      612.42     26.72 o 
 -11   4  12     1610.99     1487.15     46.61 o 
 -10   4  12      411.86      422.60     19.77 o 
  -9   4  12      359.16      287.72     17.50 o 
  -8   4  12      185.05      194.68     11.87 o 
  -7   4  12        5.21       10.93      5.86 o 
  -6   4  12      452.23      467.97     15.79 o 
  -5   4  12        5.18        9.53      4.68 o 
  -4   4  12      321.66      356.03     11.73 o 
  -3   4  12    14824.10    15060.20    204.74 o 
  -1   4  12      937.79      911.99     18.97 o 
   0   4  12     1265.71     1246.70     21.43 o 
   1   4  12        0.36       10.27      4.16 o 
   2   4  12     1504.08     1360.80     23.85 o 
   3   4  12      435.84      474.27     11.99 o 
   4   4  12      668.12      638.29     13.18 o 
   5   4  12     8792.43     9145.22    108.77 o 
   6   4  12      476.95      580.02     12.58 o 
   7   4  12      195.06      176.54      9.31 o 
   8   4  12      587.68      591.53     17.22 o 
   9   4  12      245.72      240.97     11.69 o 
  10   4  12       58.74       73.50      9.44 o 
  11   4  12     1175.40     1173.53     27.93 o 
  12   4  12       13.12        6.71      8.37 o 
  13   4  12        6.51       -6.49      8.53 o 
  14   4  12       28.40       31.06     10.40 o 
  15   4  12        0.10       -3.90     13.60 o 
  16   4  12       19.05       28.44     14.41 o 
  17   4  12        0.89      -13.90     13.90 o 
  18   4  12      428.80      407.90     27.68 o 
 -19   5  12      173.28      178.88     44.06 o 
 -18   5  12      156.07      191.94     20.60 o 
 -17   5  12      398.35      442.16     27.50 o 
 -16   5  12       55.86       72.34     15.52 o 
 -15   5  12        4.87       -2.23     11.26 o 
 -14   5  12      155.75      126.30     16.37 o 
 -13   5  12      157.82      172.19     22.74 o 
 -12   5  12      858.42      727.17     29.10 o 
 -11   5  12     1076.24     1136.39     35.47 o 
 -10   5  12      537.55      562.74     20.67 o 
  -9   5  12      162.38      150.89     11.91 o 
  -8   5  12       87.45      114.29     14.22 o 
  -7   5  12     1970.35     1927.36     41.40 o 
  -6   5  12       20.77       18.28      6.25 o 
  -5   5  12      309.37      255.60     11.90 o 
  -4   5  12      306.41      365.49     11.79 o 
  -3   5  12       41.76       35.15      4.70 o 
  -2   5  12     1695.90     1706.78     35.83 o 
  -1   5  12        1.84        2.24      4.10 o 
   0   5  12      930.33      914.52     22.76 o 
   1   5  12     2108.24     2337.87     39.38 o 
   2   5  12     2220.84     2287.17     34.64 o 
   3   5  12     2870.50     3153.86     48.41 o 
   4   5  12     2031.16     2031.44     37.74 o 
   5   5  12      135.85      135.54      8.65 o 
   6   5  12       36.65       32.26      6.34 o 
   7   5  12        8.49        5.55      7.82 o 
   8   5  12      349.19      339.96     19.39 o 
   9   5  12      220.66      258.58     16.26 o 
  10   5  12     1298.05     1283.29     25.19 o 
  11   5  12      650.42      681.19     20.93 o 
  12   5  12      648.54      622.64     21.22 o 
  13   5  12       24.72       17.37      9.27 o 
  14   5  12      342.25      335.89     20.81 o 
  15   5  12       30.71       29.37     12.23 o 
  16   5  12       31.73       50.48     18.85 o 
  17   5  12       14.81       -5.29     18.05 o 
  18   5  12      282.93      329.32     32.66 o 
 -18   6  12       28.58       18.48     14.74 o 
 -17   6  12        3.08       12.38     13.41 o 
 -16   6  12       63.29       77.69     15.88 o 
 -15   6  12       28.47       36.94     12.97 o 
 -14   6  12      168.59      151.58     17.39 o 
 -13   6  12      297.07      257.85     19.74 o 
 -12   6  12      340.07      316.83     29.85 o 
 -11   6  12      123.72      111.88     12.38 o 
 -10   6  12      105.55       99.92     13.11 o 
  -9   6  12     2970.15     2816.84     50.74 o 
  -8   6  12     1407.64     1379.32     30.17 o 
  -7   6  12      103.69      119.78      9.34 o 
  -6   6  12      274.32      338.93     16.42 o 
  -5   6  12      105.00      119.88      7.44 o 
  -4   6  12     3400.39     3221.22     54.95 o 
  -3   6  12       30.75       28.92      6.59 o 
  -2   6  12      861.61      988.32     23.00 o 
  -1   6  12      136.20      206.90      9.34 o 
   0   6  12        2.11       -0.67      7.50 o 
   1   6  12        2.28       -4.60      4.60 o 
   2   6  12       56.71      111.25     23.28 o 
   3   6  12      393.76      405.04     15.78 o 
   4   6  12        0.46       -0.46      7.15 o 
   5   6  12      123.77      115.44     10.41 o 
   6   6  12     1864.29     1868.13     45.40 o 
   7   6  12     2322.12     2313.40     48.27 o 
   8   6  12      659.50      630.36     34.45 o 
   9   6  12      966.01      876.75     26.93 o 
  10   6  12       35.37       11.58      8.48 o 
  11   6  12      138.76      174.41     17.49 o 
  12   6  12      954.39      981.52     51.11 o 
  13   6  12       19.71        3.89     12.00 o 
  14   6  12        0.21       11.16     13.29 o 
  15   6  12      447.68      413.74     28.03 o 
  16   6  12      112.40      141.39     29.55 o 
  17   6  12      219.69      214.58     34.89 o 
 -18   7  12       16.73        9.55     33.10 o 
 -17   7  12      347.37      299.14     32.28 o 
 -16   7  12       92.21      118.68     21.93 o 
 -15   7  12       45.88       16.49     15.96 o 
 -14   7  12       22.74        9.09     10.99 o 
 -13   7  12      551.71      499.82     25.80 o 
 -12   7  12      246.28      246.64     37.83 o 
 -11   7  12       22.02       24.96     10.27 o 
 -10   7  12       61.71       53.08     10.91 o 
  -9   7  12        0.00        0.41      8.85 o 
  -8   7  12      463.93      462.09     21.60 o 
  -7   7  12     1792.01     1659.11     40.08 o 
  -6   7  12     1130.95      968.67     28.08 o 
  -5   7  12      277.43      256.01     15.75 o 
  -4   7  12      240.43      211.37     22.42 o 
  -3   7  12      387.30      353.37     14.51 o 
  -2   7  12     3070.32     3287.51     56.40 o 
  -1   7  12       29.55       51.27      8.29 o 
   0   7  12      532.78      552.97     19.72 o 
   2   7  12      435.04      341.58     46.82 o 
   3   7  12       53.15       28.45      8.99 o 
   4   7  12      107.19      192.18     25.95 o 
   5   7  12     3183.63     3431.97    109.12 o 
   6   7  12     2802.41     2638.00     66.69 o 
   7   7  12       61.49       78.94     13.99 o 
   8   7  12     1009.37     1033.52     38.64 o 
   9   7  12      596.74      561.73     36.65 o 
  10   7  12       16.08       22.56      9.20 o 
  11   7  12      421.39      499.59     23.33 o 
  12   7  12       26.03       22.81     12.26 o 
  13   7  12       22.49       17.56     12.65 o 
  14   7  12      169.59      205.68     20.64 o 
  15   7  12        5.18       17.68     16.07 o 
  16   7  12       27.88       12.82     52.28 o 
  17   7  12      206.73      287.11     46.79 o 
 -17   8  12     1022.04     1074.88     49.78 o 
 -16   8  12      343.24      263.46     27.87 o 
 -15   8  12        5.90        0.60     14.36 o 
 -14   8  12        3.02       -6.17     12.92 o 
 -13   8  12        0.44       14.79     13.53 o 
 -12   8  12        0.50        9.47     18.97 o 
 -11   8  12        4.45       -0.44      9.33 o 
 -10   8  12     1401.43     1345.11     63.12 o 
  -9   8  12     3523.85     3677.97     73.69 o 
  -8   8  12     3650.07     3388.68     81.76 o 
  -7   8  12       28.58       33.93     11.14 o 
  -6   8  12      967.66      978.02     32.51 o 
  -5   8  12     1312.70     1267.57     93.56 o 
  -4   8  12      421.09      449.93     56.06 o 
  -3   8  12      412.88      381.90     39.31 o 
  -2   8  12     1198.39     1174.09     33.58 o 
  -1   8  12      517.34      474.26     22.87 o 
   0   8  12       96.92      100.22     14.33 o 
   1   8  12      575.22      451.21     35.94 o 
   2   8  12      313.47      104.92     63.81 o 
   3   8  12       85.61      131.40     17.73 o 
   4   8  12     2290.89     2209.58     87.32 o 
   5   8  12     1333.79     1336.02     63.17 o 
   6   8  12     5931.87     5556.99    161.05 o 
   7   8  12       56.44       50.11     20.11 o 
   8   8  12      147.57      216.07     20.64 o 
   9   8  12        0.76      -10.49     10.84 o 
  10   8  12       99.02       82.02     16.27 o 
  11   8  12        4.49       36.25     13.79 o 
  12   8  12        3.98        2.21     19.90 o 
  13   8  12      185.54      233.62     21.30 o 
  14   8  12       34.12       47.14     16.01 o 
  15   8  12        7.57       -9.13     13.76 o 
  16   8  12      139.83      120.01     21.86 o 
 -16   9  12        8.82        5.08     35.75 o 
 -15   9  12       98.18       76.88     18.79 o 
 -14   9  12        0.35        0.92     13.77 o 
 -13   9  12      693.82      722.41     35.53 o 
 -12   9  12       93.92       55.78     14.98 o 
 -11   9  12        6.26        9.17     12.40 o 
 -10   9  12      121.65      113.79     20.83 o 
  -9   9  12      313.85      273.99     20.08 o 
  -8   9  12      384.34      343.26     44.74 o 
  -7   9  12       20.95       54.13     22.71 o 
  -6   9  12      224.12      228.05     32.64 o 
  -5   9  12      194.19      170.52     48.89 o 
  -4   9  12      113.47      149.86     20.86 o 
  -3   9  12       82.35       57.88     20.35 o 
  -2   9  12      893.34      873.79     41.62 o 
  -1   9  12      138.90      152.86     30.75 o 
   0   9  12     1100.21     1169.28     36.23 o 
   1   9  12     1153.79     1131.76     40.97 o 
   2   9  12     5876.33     6096.06    130.65 o 
   3   9  12       33.07       24.36     18.82 o 
   4   9  12      217.62      332.42     62.40 o 
   5   9  12     3878.46     3948.13    134.17 o 
   6   9  12      667.47      664.37     51.17 o 
   7   9  12      377.94      436.00     42.57 o 
   8   9  12       60.38       69.26     23.11 o 
   9   9  12        9.23       15.49     12.37 o 
  10   9  12      170.65      217.20     22.68 o 
  11   9  12       35.19       59.10     15.89 o 
  12   9  12      209.66      195.77     35.91 o 
  13   9  12       10.63       26.47     26.08 o 
  14   9  12      219.54      191.66     59.75 o 
  15   9  12       49.37      -37.53     40.00 o 
  16   9  12       58.50       25.51     47.34 o 
 -15  10  12      192.77      280.73     25.47 o 
 -14  10  12       96.06       82.71     27.82 o 
 -13  10  12       22.82       14.05     12.11 o 
 -12  10  12      294.69      234.21     25.69 o 
 -11  10  12      371.11      362.83     29.10 o 
 -10  10  12       10.89        6.11     22.78 o 
  -9  10  12     2524.40     2409.98     97.91 o 
  -8  10  12       50.59       19.02     23.07 o 
  -7  10  12       76.68       45.67     23.37 o 
  -6  10  12      190.68      132.24     28.43 o 
  -5  10  12     2512.86     2385.20    161.47 o 
  -4  10  12      648.72      640.04     40.19 o 
  -3  10  12     1277.76     1225.99     51.28 o 
  -2  10  12     1606.47     1488.60     67.26 o 
  -1  10  12       13.85       15.68     10.83 o 
   0  10  12        3.97       31.09     11.91 o 
   1  10  12        3.19       11.85     12.52 o 
   2  10  12       11.68        0.65     13.27 o 
   3  10  12        9.45       20.27     19.59 o 
   4  10  12      568.96      479.29     44.90 o 
   5  10  12      539.77      464.52     45.38 o 
   6  10  12       42.07       47.15     22.95 o 
   7  10  12      330.36      335.86     41.09 o 
   8  10  12      223.22      224.38     49.02 o 
   9  10  12       15.17        9.89     21.48 o 
  10  10  12       21.19       41.05     24.25 o 
  11  10  12       46.07       42.26     28.43 o 
  12  10  12       64.83       33.72     54.78 o 
  13  10  12       54.17       62.68     31.15 o 
  14  10  12       27.67      -11.10     37.85 o 
  15  10  12        0.09        9.05     44.58 o 
 -14  11  12      133.29      108.26     28.67 o 
 -13  11  12        0.08       -6.71     19.02 o 
 -12  11  12        5.74       24.83     25.33 o 
 -11  11  12       35.46       68.80     28.60 o 
 -10  11  12       12.61       14.03     24.46 o 
  -9  11  12       53.32       40.58     26.19 o 
  -8  11  12     1186.81     1163.49     68.22 o 
  -7  11  12     1638.04     1479.86     75.59 o 
  -6  11  12      220.00      190.60     33.78 o 
  -5  11  12     2096.01     2055.59     88.64 o 
  -4  11  12      276.11      337.96     32.46 o 
  -3  11  12      276.67      247.95     28.94 o 
  -2  11  12       13.70        4.90     16.16 o 
  -1  11  12      101.55       85.63     20.57 o 
   0  11  12      289.65      295.11     21.80 o 
   1  11  12       18.43       16.94     13.82 o 
   2  11  12      389.41      414.49     44.38 o 
   3  11  12      201.69      182.69     44.53 o 
   4  11  12       53.62       67.31     28.89 o 
   5  11  12      348.45      322.34     56.76 o 
   6  11  12      333.71      467.31     92.22 o 
   7  11  12      190.31      116.08     28.52 o 
   8  11  12      142.95       97.12     41.62 o 
   9  11  12       21.78        5.00     22.07 o 
  10  11  12      102.28      134.33     31.80 o 
  11  11  12        6.87       20.01     24.46 o 
  12  11  12       54.63       78.54     31.68 o 
  13  11  12      601.52      559.64     90.96 o 
  14  11  12      651.62      631.53     99.09 o 
 -13  12  12       12.23        9.31     21.68 o 
 -12  12  12      353.07      384.22     49.50 o 
 -11  12  12      193.55      197.12     39.69 o 
 -10  12  12      265.66      269.38     42.27 o 
  -9  12  12       50.50       50.10     35.32 o 
  -8  12  12       21.68       44.19     25.92 o 
  -7  12  12     1048.81     1100.72     67.45 o 
  -6  12  12      416.35      345.75     43.93 o 
  -5  12  12       14.49       43.25     24.34 o 
  -4  12  12     1520.26     1344.73     72.17 o 
  -3  12  12      230.56      170.24     26.40 o 
  -2  12  12      164.11      154.93     29.84 o 
  -1  12  12      240.78      246.81     29.89 o 
   0  12  12      117.94      103.61     16.40 o 
   1  12  12       62.57       30.74     28.57 o 
   2  12  12        8.90      -10.23     20.83 o 
   3  12  12      763.64      737.28     84.35 o 
   4  12  12     1151.88     1223.82     70.50 o 
   5  12  12      583.59      587.32     97.69 o 
   6  12  12        0.02      -13.72     20.53 o 
   7  12  12      439.94      455.08     50.66 o 
   8  12  12      504.29      549.97     55.08 o 
   9  12  12      247.85      324.38     44.41 o 
  10  12  12      842.67      771.71    129.16 o 
  11  12  12      779.77      800.78     68.73 o 
  12  12  12       95.20      130.56     35.13 o 
  13  12  12      444.25      522.88     91.53 o 
 -12  13  12      213.19      167.01     38.63 o 
 -11  13  12      109.56       87.64     33.94 o 
 -10  13  12      442.14      467.89     54.08 o 
  -9  13  12       25.32        2.51     26.63 o 
  -8  13  12      390.31      339.29     46.73 o 
  -7  13  12       84.96       63.92     28.98 o 
  -6  13  12      258.11      273.81     66.83 o 
  -5  13  12     1149.53     1261.36    125.63 o 
  -4  13  12      314.86      229.41     38.71 o 
  -3  13  12        5.02       38.17     19.89 o 
  -2  13  12       13.88        0.09     30.77 o 
  -1  13  12      181.47      181.53     28.79 o 
   0  13  12       77.11       77.68     22.83 o 
   1  13  12      368.83      402.25     47.93 o 
   2  13  12      391.66      472.43     74.73 o 
   3  13  12      146.64      146.08     34.27 o 
   4  13  12       76.08       59.70     27.57 o 
   5  13  12       65.70       67.01     27.40 o 
   6  13  12      571.41      673.03     62.18 o 
   7  13  12      149.76      112.01     32.72 o 
   8  13  12        1.80       21.14     26.91 o 
   9  13  12      305.99      308.48     45.88 o 
  10  13  12       46.99       67.22     28.77 o 
  11  13  12       11.57       24.09     28.19 o 
 -10  14  12       25.37       33.76     34.84 o 
  -9  14  12       43.70       30.13     44.80 o 
  -8  14  12       52.95       33.64     29.23 o 
  -7  14  12      103.44       92.27     33.01 o 
  -6  14  12      354.15      314.79     45.67 o 
  -5  14  12      342.73      342.41     47.15 o 
  -4  14  12       81.17      150.44     35.76 o 
  -3  14  12       38.47       35.26     42.11 o 
  -2  14  12      197.33      210.02     34.81 o 
  -1  14  12     1552.09     1630.34     69.43 o 
   0  14  12      131.98      167.97     29.28 o 
   1  14  12      549.80      541.03     56.56 o 
   2  14  12      134.70      166.10     35.88 o 
   3  14  12        0.65      -10.03     23.75 o 
   4  14  12       77.62       99.19     33.12 o 
   5  14  12      682.46      697.08     84.27 o 
   6  14  12       39.01       41.94     28.49 o 
   7  14  12        1.45       21.08     27.92 o 
   8  14  12      121.80      153.26     36.72 o 
   9  14  12       29.61       48.35     36.20 o 
  10  14  12       86.43      118.62     38.59 o 
  -8  15  12       92.16       62.91     33.52 o 
  -7  15  12        6.20       45.57     31.12 o 
  -6  15  12      286.51      402.90     53.53 o 
  -5  15  12      125.31      132.21     36.53 o 
  -4  15  12       43.15       19.13     26.79 o 
  -3  15  12      298.57      341.99     62.41 o 
  -2  15  12      145.71      111.44     26.91 o 
  -1  15  12      249.06      203.07     32.77 o 
   0  15  12       50.92       46.15     23.36 o 
   1  15  12        4.50        0.77     27.29 o 
   2  15  12       14.52        5.50     27.30 o 
   3  15  12        2.43       23.87     28.57 o 
   4  15  12       38.47       26.57     47.70 o 
   5  15  12      494.84      445.94     57.69 o 
   6  15  12        4.31       13.60     28.68 o 
   7  15  12      190.94      183.85     41.65 o 
   8  15  12        8.18       64.73     32.85 o 
  -5  16  12       24.47       45.64     52.64 o 
  -4  16  12        7.14      -25.51     25.51 o 
  -3  16  12      100.98      102.65     35.92 o 
  -2  16  12       48.97       26.56     33.97 o 
  -1  16  12      455.62      614.32     50.82 o 
   0  16  12       62.00      107.84     36.63 o 
   1  16  12        1.30        2.34     38.16 o 
   2  16  12      514.66      577.96    152.71 o 
   3  16  12      173.81      301.73     49.03 o 
   4  16  12       34.18       53.92     33.84 o 
   5  16  12        0.01       23.61     30.20 o 
 -19   1  13      498.82      576.57     37.53 o 
 -18   1  13     1053.38     1103.33     45.45 o 
 -17   1  13       27.39       11.45     16.02 o 
 -16   1  13       21.16       18.85     15.23 o 
 -15   1  13      469.73      460.72     29.47 o 
 -14   1  13      339.64      366.62     25.82 o 
 -13   1  13        8.72       10.26     12.74 o 
 -12   1  13     1200.12     1188.62     34.26 o 
 -11   1  13      497.27      397.70     17.89 o 
 -10   1  13       12.62        7.24      7.28 o 
  -9   1  13      960.84      913.74     22.65 o 
  -8   1  13      503.62      408.95     16.15 o 
  -7   1  13     1474.89     1559.28     26.80 o 
  -6   1  13     1698.48     1765.75     28.89 o 
  -5   1  13     2430.61     2690.87     36.43 o 
  -4   1  13      363.68      386.29      9.12 o 
  -3   1  13      525.16      527.06     14.56 o 
  -2   1  13     6291.78     6045.70     72.24 o 
  -1   1  13      313.47      309.54      8.96 o 
   0   1  13      117.02       93.02      4.98 o 
   1   1  13       46.68       19.22      3.35 o 
   2   1  13      511.81      658.32     15.20 o 
   3   1  13     1514.92     1508.91     19.25 o 
   4   1  13      407.95      392.23      9.16 o 
   5   1  13      103.48      112.91      6.11 o 
   6   1  13      912.71     1000.82     16.20 o 
   7   1  13      818.95      813.60     20.78 o 
   8   1  13      469.68      469.16     20.26 o 
   9   1  13      373.85      342.27     13.13 o 
  10   1  13      244.56      232.94     11.64 o 
  11   1  13     1743.62     1766.02     30.38 o 
  12   1  13      821.60      829.80     22.68 o 
  13   1  13       41.13       37.74      9.46 o 
  14   1  13      677.88      644.05     24.68 o 
  15   1  13      300.00      273.18     18.61 o 
  16   1  13       83.40       47.89     13.18 o 
  17   1  13       91.00       69.63     14.60 o 
  18   1  13        1.19       15.79     15.90 o 
  19   1  13       14.54      -35.25     48.25 o 
 -19   2  13       77.74       79.62     20.70 o 
 -18   2  13      437.15      481.31     33.54 o 
 -17   2  13       21.99       11.28     17.41 o 
 -16   2  13       62.34       68.05     17.27 o 
 -15   2  13      765.76      703.45     33.78 o 
 -14   2  13      290.98      353.87     18.73 o 
 -13   2  13        9.63        2.88      8.68 o 
 -12   2  13      105.34       53.24     10.36 o 
 -11   2  13     1194.35     1273.51     34.57 o 
 -10   2  13     2926.78     2858.04     54.27 o 
  -9   2  13      148.18      150.00     17.57 o 
  -8   2  13       71.01       66.41      8.47 o 
  -7   2  13     1639.60     1556.25     27.16 o 
  -6   2  13       93.21       79.33      7.50 o 
  -5   2  13     1171.81     1131.50     22.08 o 
  -4   2  13      185.04      257.99     25.33 o 
  -3   2  13     6097.25     6133.15     68.63 o 
  -2   2  13     1168.71     1244.55     19.00 o 
  -1   2  13     3113.84     3083.35     37.37 o 
   0   2  13     1254.72     1458.98     20.09 o 
   1   2  13     2519.10     3106.03     34.37 o 
   2   2  13        0.14       11.16      3.13 o 
   3   2  13     1799.23     1725.69     23.06 o 
   4   2  13     1625.17     1509.14     20.88 o 
   5   2  13      200.19      192.70      8.41 o 
   6   2  13      137.28      153.25     14.10 o 
   7   2  13       33.94       37.09      5.72 o 
   8   2  13      804.43      825.87     30.99 o 
   9   2  13     1062.45     1084.60     21.51 o 
  10   2  13        8.28        5.15      6.35 o 
  11   2  13     2245.18     2235.53     38.69 o 
  12   2  13      196.90      198.17     13.13 o 
  13   2  13       57.96       68.81     10.34 o 
  14   2  13     1036.59     1090.00     29.30 o 
  15   2  13      226.51      193.62     16.48 o 
  16   2  13       12.22        2.20     12.61 o 
  17   2  13        0.64       -4.50     14.23 o 
  18   2  13        1.48      -10.41     14.82 o 
 -19   3  13      290.58      349.92     30.53 o 
 -18   3  13       52.53       58.62     19.27 o 
 -17   3  13      152.19      212.23     24.48 o 
 -16   3  13       56.18       28.38     15.34 o 
 -15   3  13      114.43      140.36     15.35 o 
 -14   3  13       96.31       74.07     14.28 o 
 -13   3  13     1120.83      962.98     44.30 o 
 -12   3  13        0.32       -3.13      9.42 o 
 -11   3  13       84.36      103.56     13.31 o 
 -10   3  13       18.66       45.83      9.74 o 
  -9   3  13      282.40      302.97     13.07 o 
  -8   3  13      347.35      383.96     17.75 o 
  -7   3  13       26.72       16.65      7.42 o 
  -6   3  13       80.19       46.75      7.45 o 
  -5   3  13      751.77      813.88     16.84 o 
  -4   3  13     1585.79     1523.27     25.98 o 
  -3   3  13     4383.97     4678.57     58.30 o 
  -2   3  13     1851.88     2131.43     30.00 o 
  -1   3  13        0.31        4.56      3.52 o 
   0   3  13      486.62      640.17     11.85 o 
   1   3  13     2153.35     2158.38     28.13 o 
   2   3  13      644.30      632.16     13.35 o 
   3   3  13       79.89       93.81      4.37 o 
   4   3  13      657.62      569.79     14.59 o 
   5   3  13      285.15      297.24      9.64 o 
   6   3  13       25.27       24.38      5.69 o 
   7   3  13      293.83      305.94     12.03 o 
   8   3  13       65.66       72.02      6.77 o 
   9   3  13      330.19      316.99     12.69 o 
  10   3  13      328.54      349.07     15.11 o 
  11   3  13      261.24      277.63     14.84 o 
  12   3  13       24.47       26.96      9.39 o 
  13   3  13      163.75      142.84     15.99 o 
  14   3  13      189.56      186.85     15.02 o 
  15   3  13        3.84       -0.76     11.72 o 
  16   3  13      408.87      395.47     23.82 o 
  17   3  13        0.50        1.49     14.46 o 
  18   3  13      108.49      119.83     23.16 o 
 -19   4  13       65.17       59.13     24.59 o 
 -18   4  13       74.23       84.38     24.42 o 
 -17   4  13        9.47       24.85     20.67 o 
 -16   4  13       60.94       72.15     16.87 o 
 -15   4  13      173.29      125.10     16.65 o 
 -14   4  13       66.08       58.70     13.62 o 
 -13   4  13      228.61      221.62     19.99 o 
 -12   4  13      672.56      606.17     26.86 o 
 -11   4  13        5.83       22.76     10.77 o 
 -10   4  13     2204.15     2125.31     51.78 o 
  -9   4  13      106.75      114.77     10.79 o 
  -8   4  13        2.40        9.24      7.62 o 
  -7   4  13      226.91      240.05     12.72 o 
  -6   4  13       41.72       47.33      7.38 o 
  -5   4  13      386.61      338.40     12.20 o 
  -4   4  13      721.06      870.25     18.77 o 
  -3   4  13      265.33      353.07     13.71 o 
  -2   4  13       76.37       65.61      6.31 o 
  -1   4  13        4.98        2.06      3.61 o 
   0   4  13      500.34      557.32     12.03 o 
   1   4  13       70.78       81.91      5.04 o 
   2   4  13      138.26      200.18      9.23 o 
   3   4  13     1207.18     1144.63     19.72 o 
   4   4  13      210.85      233.05      8.72 o 
   5   4  13      980.45     1170.84     23.32 o 
   6   4  13        6.53       18.78      5.47 o 
   7   4  13     2516.16     2402.81     34.27 o 
   8   4  13      370.59      413.68     14.05 o 
   9   4  13      248.50      299.17     14.24 o 
  10   4  13      799.31      718.49     24.66 o 
  11   4  13      810.95      780.37     23.20 o 
  12   4  13        4.31       -2.66      8.30 o 
  13   4  13       18.33       26.03     10.02 o 
  14   4  13        0.84        3.07      9.80 o 
  15   4  13      787.71      822.00     26.97 o 
  16   4  13       77.77       80.35     15.54 o 
  17   4  13        3.69        3.02     14.49 o 
  18   4  13      399.22      427.51     62.07 o 
 -18   5  13       15.11       -7.19     30.36 o 
 -17   5  13      556.84      606.35     31.64 o 
 -16   5  13       39.58       50.99     19.14 o 
 -15   5  13      294.29      252.15     20.84 o 
 -14   5  13      229.94      257.71     20.68 o 
 -13   5  13       33.44        9.61     18.33 o 
 -12   5  13       55.95       64.71     13.65 o 
 -11   5  13       50.42       62.31     12.37 o 
 -10   5  13       27.37       23.77      8.42 o 
  -9   5  13       16.56       39.56     12.78 o 
  -8   5  13     3011.17     2991.29     52.17 o 
  -7   5  13      583.54      557.27     20.10 o 
  -6   5  13      109.49      110.89     10.12 o 
  -5   5  13      442.23      507.95     20.75 o 
  -4   5  13     3801.57     3854.95     68.12 o 
  -3   5  13      700.91      636.39     16.25 o 
  -2   5  13     2889.31     2958.94     47.09 o 
  -1   5  13     1074.58     1080.29     26.42 o 
   0   5  13       14.67       23.96      5.46 o 
   1   5  13       57.79       84.09      7.46 o 
   2   5  13      866.61     1045.75     20.22 o 
   3   5  13     1985.77     1944.30     33.50 o 
   4   5  13      160.62      195.95      9.62 o 
   5   5  13     1319.41     1503.62     28.39 o 
   6   5  13     1587.30     1674.17     32.07 o 
   7   5  13       10.08       15.09      8.23 o 
   8   5  13       31.93       35.60      7.71 o 
   9   5  13       66.38       59.91      9.42 o 
  10   5  13      836.38      726.43     22.00 o 
  11   5  13      724.86      679.14     22.82 o 
  12   5  13       27.15       17.57      9.17 o 
  13   5  13        2.87       -8.52      8.52 o 
  14   5  13      127.39      120.97     15.28 o 
  15   5  13      477.85      480.44     25.85 o 
  16   5  13       17.05      -12.33     17.04 o 
  17   5  13       62.36       44.00     20.37 o 
  18   5  13      121.68       59.87     22.43 o 
 -18   6  13        8.29      -19.82     19.82 o 
 -17   6  13       25.83       21.47     14.77 o 
 -16   6  13       55.31       55.44     14.86 o 
 -15   6  13      460.97      504.64     27.91 o 
 -14   6  13      341.50      305.86     36.27 o 
 -13   6  13       64.84       82.08     18.37 o 
 -12   6  13       64.73       70.41     12.50 o 
 -11   6  13      106.80      101.14     13.91 o 
 -10   6  13     2322.44     2090.34     42.09 o 
  -9   6  13        5.08       10.65      7.35 o 
  -8   6  13        2.21        2.17      6.74 o 
  -7   6  13      192.08      202.62     11.80 o 
  -6   6  13      112.06      119.86     13.16 o 
  -5   6  13      114.39      111.07      7.77 o 
  -4   6  13      271.71      205.03     12.18 o 
  -3   6  13     1915.92     2000.92     38.48 o 
  -2   6  13     4172.32     4219.46    109.20 o 
  -1   6  13        7.79        2.39      6.26 o 
   0   6  13       65.11       60.71      6.06 o 
   1   6  13      297.69      275.90     17.25 o 
   2   6  13      273.72      278.71     27.27 o 
   3   6  13     1894.74     2021.15     40.84 o 
   4   6  13     1649.87     1694.08     38.85 o 
   5   6  13      259.32      276.28     15.34 o 
   6   6  13     2361.94     2264.24     48.52 o 
   7   6  13      946.95     1058.42     25.20 o 
   8   6  13      143.71      116.49     10.81 o 
   9   6  13       75.51       76.27     10.51 o 
  10   6  13      534.71      480.53     30.35 o 
  11   6  13     1391.92     1478.37     36.24 o 
  12   6  13      611.62      618.77     40.47 o 
  13   6  13      254.40      290.69     22.68 o 
  14   6  13       62.20       36.36     15.26 o 
  15   6  13      224.95      197.55     23.48 o 
  16   6  13      335.26      313.44     30.83 o 
  17   6  13        0.02      -18.11     18.11 o 
 -17   7  13      434.28      446.18     42.18 o 
 -16   7  13       95.62       97.63     22.98 o 
 -15   7  13      164.48      143.01     22.97 o 
 -14   7  13      155.89      120.26     15.44 o 
 -13   7  13       13.06       11.54     10.16 o 
 -12   7  13      237.25      232.43     27.60 o 
 -11   7  13       63.07       64.23     11.11 o 
 -10   7  13       35.91       53.93     11.22 o 
  -9   7  13      149.18      125.75     17.69 o 
  -8   7  13      670.65      620.72     24.85 o 
  -7   7  13      946.98      970.95     29.49 o 
  -6   7  13       79.60       69.72     10.07 o 
  -5   7  13      811.22      834.84     22.90 o 
  -4   7  13       80.66       71.41      8.85 o 
  -3   7  13      572.14      543.04     17.14 o 
  -2   7  13        4.23        3.61      6.20 o 
  -1   7  13       40.73       20.01      7.45 o 
   0   7  13     2092.76     2135.89     54.14 o 
   1   7  13       47.41       36.63     15.64 o 
   2   7  13      330.87      334.48     47.17 o 
   3   7  13      100.47      116.94     21.05 o 
   4   7  13      365.56      461.03     62.56 o 
   5   7  13     1254.29     1472.63    110.12 o 
   6   7  13     1731.11     1722.84     50.67 o 
   7   7  13      460.48      475.52     26.47 o 
   8   7  13     1810.47     1675.01     66.71 o 
   9   7  13      433.31      425.69     19.73 o 
  10   7  13      156.81      159.57     14.06 o 
  11   7  13       41.56       28.36     10.78 o 
  12   7  13       16.64       40.48     15.70 o 
  13   7  13      193.71      185.21     18.92 o 
  14   7  13       71.31       80.94     16.35 o 
  15   7  13       90.51       99.79     18.23 o 
  16   7  13       32.84       14.13     17.13 o 
  17   7  13       79.85      109.02     28.92 o 
 -17   8  13        2.26        0.18     17.05 o 
 -16   8  13       16.28       36.31     18.69 o 
 -15   8  13       17.63       21.63     16.66 o 
 -14   8  13        4.20        1.59     14.40 o 
 -13   8  13       38.43       55.43     16.73 o 
 -12   8  13      149.66      150.57     27.93 o 
 -11   8  13       37.46       15.32     15.03 o 
 -10   8  13       84.68      104.40     13.67 o 
  -9   8  13       12.32       25.15     10.21 o 
  -8   8  13      207.43      213.99     16.06 o 
  -7   8  13     1068.24      996.67     29.91 o 
  -6   8  13     1427.84     1333.79     33.74 o 
  -5   8  13      403.00      377.84     25.08 o 
  -4   8  13       98.08       81.33     11.73 o 
  -3   8  13      332.93      278.98     18.12 o 
  -2   8  13      643.99      677.74     21.76 o 
  -1   8  13       63.60       81.46     15.77 o 
   0   8  13     1539.79     1790.12     68.24 o 
   1   8  13      807.81      848.89     34.86 o 
   2   8  13      162.42      138.06     17.40 o 
   3   8  13      477.70      472.96     33.72 o 
   4   8  13       61.73       12.50     17.55 o 
   5   8  13       18.33       18.09     56.74 o 
   6   8  13      174.44      174.17     32.90 o 
   7   8  13      315.59      295.98     57.29 o 
   8   8  13      385.35      324.66     24.98 o 
   9   8  13      280.00      229.88     22.01 o 
  10   8  13       29.76       32.39     13.57 o 
  11   8  13        4.18       16.81     13.34 o 
  12   8  13      301.18      295.33     40.41 o 
  13   8  13       81.10       76.89     27.48 o 
  14   8  13       73.08       62.98     16.59 o 
  15   8  13        1.19       -6.28     14.27 o 
  16   8  13       12.54       18.79     16.40 o 
 -16   9  13      100.99       97.96     22.13 o 
 -15   9  13      988.57     1064.88     46.26 o 
 -14   9  13      255.27      252.84     34.76 o 
 -13   9  13       34.45       31.49     15.18 o 
 -12   9  13        0.01        9.12     13.38 o 
 -11   9  13       18.01        9.49     11.67 o 
 -10   9  13       74.83       49.96     11.32 o 
  -9   9  13     1236.71     1218.45     34.22 o 
  -8   9  13      166.98      161.28     12.70 o 
  -7   9  13     1720.64     1782.33     77.44 o 
  -6   9  13       26.62       48.54     24.11 o 
  -5   9  13       30.07       31.47     19.69 o 
  -4   9  13        5.48       23.02     25.11 o 
  -3   9  13      207.67      198.81     23.86 o 
  -2   9  13      475.80      483.47     24.12 o 
  -1   9  13      430.25      454.74     30.85 o 
   0   9  13     3062.06     3183.51     77.86 o 
   1   9  13     2911.07     2961.47     75.23 o 
   2   9  13     3955.84     3922.45     93.46 o 
   3   9  13       90.67       91.17     23.73 o 
   4   9  13     2532.40     2770.40    100.68 o 
   5   9  13      238.85      197.53     32.15 o 
   6   9  13      815.33      900.18    105.70 o 
   7   9  13        1.93        7.98     19.18 o 
   8   9  13       68.20      143.44     58.32 o 
   9   9  13       39.13       56.85     15.37 o 
  10   9  13       10.67       10.07     13.92 o 
  11   9  13      473.57      473.16     33.19 o 
  12   9  13      128.10       89.93     30.28 o 
  13   9  13       28.70       29.24     46.98 o 
  14   9  13        3.75       12.24     26.86 o 
  15   9  13       19.61       -6.34     41.42 o 
 -15  10  13       10.55        5.71     15.04 o 
 -14  10  13       90.86       93.20     17.57 o 
 -13  10  13        3.36       -2.08     12.03 o 
 -12  10  13      114.68      131.88     27.42 o 
 -11  10  13       57.52       93.64     18.18 o 
 -10  10  13        1.84        8.89     12.92 o 
  -9  10  13      503.02      512.43     48.84 o 
  -8  10  13       21.64        8.61     20.75 o 
  -7  10  13       57.23       66.29     23.89 o 
  -6  10  13      427.88      438.47     48.96 o 
  -5  10  13      407.87      378.93     40.59 o 
  -4  10  13       11.00       30.33     24.45 o 
  -3  10  13       42.63       28.20     16.13 o 
  -2  10  13        0.47       -6.65      9.49 o 
  -1  10  13      169.06      166.01     25.33 o 
   0  10  13     2365.83     2165.11     61.11 o 
   1  10  13      403.78      427.44     28.99 o 
   2  10  13      200.34      223.02     34.42 o 
   3  10  13      842.06      906.79     83.08 o 
   4  10  13       81.80       43.41     23.12 o 
   5  10  13      335.39      386.27     42.95 o 
   6  10  13     3539.77     3766.01    129.08 o 
   7  10  13      900.77      870.54     59.30 o 
   8  10  13      626.80      703.88     56.86 o 
   9  10  13      509.10      557.64     52.34 o 
  10  10  13      137.83      121.63     38.10 o 
  11  10  13      498.63      539.45     35.98 o 
  12  10  13      851.28      941.56    152.74 o 
  13  10  13      471.46      631.69     62.54 o 
  14  10  13       82.38      105.56     55.85 o 
  15  10  13       19.45      -39.63     42.54 o 
 -14  11  13      143.78      172.16     32.64 o 
 -13  11  13        5.96      -17.38     17.38 o 
 -12  11  13      131.64      129.06     28.82 o 
 -11  11  13      266.20      263.15     26.75 o 
 -10  11  13       40.71       20.38     24.96 o 
  -9  11  13       93.06       93.62     29.40 o 
  -8  11  13      480.41      515.44     50.74 o 
  -7  11  13       66.91       57.55     43.26 o 
  -6  11  13      988.37      998.13     61.23 o 
  -5  11  13     1119.96     1018.37     64.66 o 
  -4  11  13        0.52       -1.38     19.25 o 
  -3  11  13     1075.05     1129.17     51.22 o 
  -2  11  13      145.75      166.86     25.98 o 
  -1  11  13      295.69      263.28     20.24 o 
   0  11  13      136.25      129.15     19.10 o 
   1  11  13       54.00       38.54     15.37 o 
   2  11  13      402.41      411.16     65.12 o 
   3  11  13      270.48      282.74     38.43 o 
   4  11  13       79.11       43.29     23.14 o 
   5  11  13        0.49      -16.56     18.71 o 
   6  11  13      302.78      318.33     41.30 o 
   7  11  13      182.32      221.49     36.86 o 
   8  11  13       16.98      -25.87     38.68 o 
   9  11  13      287.11      304.11     43.07 o 
  10  11  13       65.62      112.75     31.19 o 
  11  11  13      278.81      321.23     44.48 o 
  12  11  13      136.14      132.51     34.88 o 
  13  11  13        2.97        0.98     28.33 o 
  14  11  13      207.77      269.55     72.98 o 
 -13  12  13       64.17       74.24     25.90 o 
 -12  12  13       82.72       85.79     38.97 o 
 -11  12  13      116.41       86.39     26.99 o 
 -10  12  13        0.08      -17.28     22.98 o 
  -9  12  13        1.23       18.57     25.55 o 
  -8  12  13      675.25      654.56     58.36 o 
  -7  12  13       85.98       82.20     39.16 o 
  -6  12  13      169.29      114.45     31.61 o 
  -5  12  13      381.24      374.54     44.56 o 
  -4  12  13       25.43       14.87     21.47 o 
  -3  12  13       51.05      107.25     22.46 o 
  -2  12  13      104.56       73.68     21.64 o 
  -1  12  13      407.67      342.33     23.78 o 
   0  12  13       78.11       58.09     16.76 o 
   1  12  13        0.99       29.75     23.24 o 
   2  12  13       83.62       59.28     25.06 o 
   3  12  13      371.27      369.15     44.71 o 
   4  12  13      202.90      194.65     35.74 o 
   5  12  13      567.15      500.92    125.35 o 
   6  12  13        0.00      -20.22     20.22 o 
   7  12  13      344.14      345.90     47.91 o 
   8  12  13      202.48      203.01     37.85 o 
   9  12  13      159.11      184.79     38.29 o 
  10  12  13       71.79       60.83     34.03 o 
  11  12  13       68.63      107.21     33.09 o 
  12  12  13       50.48       63.89     65.60 o 
  13  12  13        0.13      -28.49     44.11 o 
 -12  13  13      436.91      576.35     40.16 o 
 -11  13  13       40.55       22.37     18.49 o 
 -10  13  13      226.98      237.32     44.93 o 
  -9  13  13        5.26      -17.30     25.22 o 
  -8  13  13       60.01       55.94     28.61 o 
  -7  13  13      223.47      204.72     38.34 o 
  -6  13  13       11.16       19.88     24.78 o 
  -5  13  13        6.43        7.34     27.58 o 
  -4  13  13      424.19      462.94     50.65 o 
  -3  13  13       47.43       14.69     37.03 o 
  -2  13  13        2.57       11.76     19.33 o 
  -1  13  13       23.67       34.13     20.16 o 
   0  13  13      104.19      129.90     32.64 o 
   1  13  13       15.45      -17.04     20.70 o 
   2  13  13       23.53       19.68     24.47 o 
   3  13  13      165.63      216.99     38.87 o 
   4  13  13      216.55      143.91     34.43 o 
   5  13  13      594.30      693.76     65.31 o 
   6  13  13        0.15       -7.62     24.48 o 
   7  13  13      764.17      700.98     63.25 o 
   8  13  13       81.45       97.57     31.88 o 
   9  13  13       59.75       28.41     28.55 o 
  10  13  13       39.57       62.64     31.37 o 
  11  13  13      697.79      719.57    111.15 o 
 -10  14  13        4.60       33.70     31.07 o 
  -9  14  13      501.04      534.90     58.31 o 
  -8  14  13        4.11      -20.43     31.98 o 
  -7  14  13       77.62       86.10     32.26 o 
  -6  14  13      182.25      120.78     80.29 o 
  -5  14  13      596.21      642.51     91.88 o 
  -4  14  13       23.22       24.47     25.65 o 
  -3  14  13      265.69      295.87     43.24 o 
  -2  14  13        6.55        7.20     20.32 o 
  -1  14  13        1.91       23.63     21.06 o 
   0  14  13        0.44       29.09     26.94 o 
   1  14  13      193.31      228.73     40.74 o 
   2  14  13        1.26       44.13     27.44 o 
   3  14  13      380.42      421.62     79.00 o 
   4  14  13       22.97       83.98     31.16 o 
   5  14  13      243.55      320.95     46.84 o 
   6  14  13      418.42      491.40     56.71 o 
   7  14  13        1.90       46.13     29.70 o 
   8  14  13      527.32      552.37     60.35 o 
   9  14  13      622.84      762.28     70.45 o 
  -8  15  13       21.48      -15.41     28.26 o 
  -7  15  13      217.73      156.23     39.66 o 
  -6  15  13      139.98      145.57     38.45 o 
  -5  15  13      687.87      732.23     67.44 o 
  -4  15  13       81.20       70.55     31.06 o 
  -3  15  13       47.91       29.64     28.03 o 
  -2  15  13     1042.97     1155.74    121.92 o 
  -1  15  13      154.09      148.04     30.16 o 
   0  15  13      720.29      732.73     68.70 o 
   1  15  13       23.22       -4.78     26.80 o 
   2  15  13      427.51      375.57     51.10 o 
   3  15  13      314.11      388.32     51.93 o 
   4  15  13      278.74      353.07     50.45 o 
   5  15  13        6.75      -24.84     24.84 o 
   6  15  13        5.79       48.37     32.57 o 
   7  15  13       35.38       21.12     30.31 o 
  -5  16  13        6.01        8.99     45.53 o 
  -4  16  13       73.27       31.30     31.90 o 
  -3  16  13      142.87      154.80     39.55 o 
  -2  16  13       21.64       53.81     31.42 o 
  -1  16  13        0.89      -18.31     34.19 o 
   0  16  13       45.66       57.75     33.28 o 
   1  16  13      108.83       92.56     58.01 o 
   2  16  13      136.78      163.79     41.76 o 
   3  16  13        8.74      -12.49     27.51 o 
   4  16  13      122.35      113.72     37.08 o 
 -19   0  14      309.62      321.49     49.68 o 
 -18   0  14      273.88      292.75     46.63 o 
 -17   0  14        5.54       -8.75     26.68 o 
 -16   0  14        1.97       -8.81     22.64 o 
 -15   0  14        2.13       26.72     25.74 o 
 -14   0  14       51.59       49.28     24.72 o 
 -13   0  14      164.15      163.89     46.89 o 
 -12   0  14      139.77       61.26     18.07 o 
 -11   0  14      255.85      206.50     23.33 o 
 -10   0  14     8422.32     7764.67    180.09 o 
  -9   0  14     3509.89     3259.01     65.86 o 
  -8   0  14     1203.30     1384.53     34.39 o 
  -7   0  14     1686.50     1579.84     37.25 o 
  -6   0  14        6.34        9.78      5.47 o 
  -5   0  14       12.30       10.57      5.30 o 
  -4   0  14        0.60       14.95      5.70 o 
  -3   0  14       56.76       45.99      5.91 o 
  -2   0  14     3441.79     3244.62     55.51 o 
  -1   0  14      555.64      592.35     21.23 o 
   0   0  14     3396.82     3241.29     62.78 o 
   1   0  14       34.66       82.18      8.58 o 
   2   0  14      228.36      194.13     10.98 o 
   3   0  14        0.48       -2.37      3.50 o 
   4   0  14     2794.06     3058.74     56.18 o 
   5   0  14      626.17      629.19     37.77 o 
   6   0  14      213.41      157.10     14.39 o 
   7   0  14      599.24      646.84     21.41 o 
   8   0  14      741.04      719.11     24.60 o 
   9   0  14      399.65      441.58     20.95 o 
  10   0  14        0.05       -3.95      8.88 o 
  11   0  14     2495.75     2278.22     51.53 o 
  12   0  14     4785.21     4485.42     93.35 o 
  13   0  14        6.91       15.17     14.54 o 
  14   0  14     1286.23     1272.89     46.30 o 
  15   0  14        1.55      -14.90     14.90 o 
  16   0  14      255.16      317.01     28.69 o 
  17   0  14       75.48       62.13     20.24 o 
  18   0  14        3.80      -21.93     21.93 o 
 -19   1  14      319.03      364.73     31.48 o 
 -18   1  14      114.12      135.07     22.51 o 
 -17   1  14       56.05       15.53     17.01 o 
 -16   1  14      144.30      197.56     22.21 o 
 -15   1  14       30.82       48.00     16.05 o 
 -14   1  14       14.21        2.70     12.73 o 
 -13   1  14      403.76      314.13     23.67 o 
 -12   1  14       77.46       35.30     13.34 o 
 -11   1  14       11.93       18.93      8.57 o 
 -10   1  14      511.94      478.77     19.08 o 
  -9   1  14      227.48      231.89     12.67 o 
  -8   1  14     4198.88     4287.80     65.90 o 
  -7   1  14       22.60       37.96      6.02 o 
  -6   1  14      137.48      171.49      7.83 o 
  -5   1  14      583.18      658.35     14.36 o 
  -4   1  14     6319.76     6558.38     84.91 o 
  -3   1  14       45.53       56.57      4.20 o 
  -2   1  14     3809.42     3771.76     44.65 o 
  -1   1  14       58.28       81.68      8.51 o 
   0   1  14     1138.64     1325.66     19.40 o 
   1   1  14      446.63      507.83     10.04 o 
   2   1  14       29.45       58.84      4.73 o 
   3   1  14       98.68      126.74      6.10 o 
   4   1  14     1232.90     1357.15     18.62 o 
   5   1  14     2281.84     2223.23     30.36 o 
   6   1  14       60.84       71.14      5.56 o 
   7   1  14       31.49       14.69      6.19 o 
   8   1  14     1524.23     1473.51     27.63 o 
   9   1  14      224.89      252.72     13.08 o 
  10   1  14     1718.83     1714.96     29.51 o 
  11   1  14      712.54      712.30     19.16 o 
  12   1  14      319.10      324.56     14.46 o 
  13   1  14      577.97      597.78     21.96 o 
  14   1  14       55.67       86.91     13.08 o 
  15   1  14      380.59      344.55     20.29 o 
  16   1  14      146.87      165.16     16.36 o 
  17   1  14      113.27       85.18     15.31 o 
  18   1  14        5.68       -1.77     14.08 o 
 -19   2  14       13.38       13.90     22.03 o 
 -18   2  14       31.35       46.05     18.79 o 
 -17   2  14      463.71      555.00     35.03 o 
 -16   2  14       40.18       57.37     16.85 o 
 -15   2  14      207.77      244.44     23.19 o 
 -14   2  14      128.83      120.44     17.84 o 
 -13   2  14      111.48      121.42     12.61 o 
 -12   2  14      214.28      212.94     14.98 o 
 -11   2  14      483.68      522.64     21.29 o 
 -10   2  14      311.25      321.56     16.89 o 
  -9   2  14      803.98      689.35     30.68 o 
  -8   2  14        4.76       -5.94      6.18 o 
  -7   2  14      603.50      560.33     18.66 o 
  -6   2  14      104.54      140.24      7.64 o 
  -5   2  14      178.82      257.81     10.89 o 
  -4   2  14      639.40      812.99     19.05 o 
  -3   2  14        9.34       40.15      4.88 o 
  -2   2  14      115.44      145.92      7.13 o 
  -1   2  14    12693.85    12628.90    135.65 o 
   0   2  14       66.13      130.39      9.33 o 
   1   2  14     9207.52    10212.13     94.18 o 
   2   2  14      349.70      324.04      9.24 o 
   3   2  14     1445.49     1581.02     21.08 o 
   4   2  14     4294.89     4697.05     47.79 o 
   5   2  14      779.78      773.48     14.89 o 
   6   2  14      414.85      397.11     13.77 o 
   7   2  14      164.02      154.94      9.20 o 
   8   2  14     1509.11     1577.52     29.48 o 
   9   2  14      985.91      985.69     19.22 o 
  10   2  14      107.00      118.85      9.43 o 
  11   2  14       21.23       11.22      8.23 o 
  12   2  14      418.71      408.91     17.74 o 
  13   2  14      562.98      551.64     20.75 o 
  14   2  14      221.30      229.44     15.33 o 
  15   2  14        5.24       18.10     11.65 o 
  16   2  14       26.35       13.25     14.57 o 
  17   2  14      225.96      222.61     20.64 o 
  18   2  14       66.80       47.42     17.27 o 
 -19   3  14        4.09       17.55     17.95 o 
 -18   3  14      121.06      126.64     22.52 o 
 -17   3  14       16.73        2.60     16.21 o 
 -16   3  14       55.99       62.10     16.83 o 
 -15   3  14      448.33      436.86     21.74 o 
 -14   3  14       91.72       86.83     12.43 o 
 -13   3  14        0.57       12.21      9.27 o 
 -12   3  14      117.35       96.66     14.08 o 
 -11   3  14       11.79       17.16      9.07 o 
 -10   3  14        4.45        2.48      8.17 o 
  -9   3  14       19.32       18.09      8.68 o 
  -8   3  14     1197.70     1133.98     28.56 o 
  -7   3  14       34.76       11.80      5.11 o 
  -6   3  14       84.30       45.38      9.08 o 
  -5   3  14        0.00        3.70      4.50 o 
  -4   3  14     1111.01     1106.27     19.69 o 
  -3   3  14       23.70        8.24      4.14 o 
  -2   3  14      201.44      171.30     12.75 o 
  -1   3  14      578.95      493.55     11.68 o 
   0   3  14     1440.07     1353.38     20.68 o 
   1   3  14     2349.54     2434.76     31.56 o 
   2   3  14        4.22       -2.95      2.95 o 
   3   3  14     1598.40     1674.59     24.56 o 
   4   3  14        0.55        5.34      3.53 o 
   5   3  14      545.85      569.90     14.78 o 
   6   3  14     2483.98     2427.26     37.90 o 
   7   3  14      213.37      256.34     11.46 o 
   8   3  14       49.16       59.60      6.83 o 
   9   3  14     1679.40     1613.15     25.55 o 
  10   3  14       24.29       21.33      7.99 o 
  11   3  14      140.84      134.97     13.29 o 
  12   3  14        0.02       -2.62      8.42 o 
  13   3  14        3.20        5.91      9.41 o 
  14   3  14       64.23       44.99     12.22 o 
  15   3  14      455.99      457.01     22.70 o 
  16   3  14       80.17       76.80     15.59 o 
  17   3  14      751.20      767.76     35.32 o 
  18   3  14        0.19      -14.90     14.90 o 
 -18   4  14      425.48      427.10     68.97 o 
 -17   4  14      105.75       93.61     24.12 o 
 -16   4  14      418.60      424.71     43.76 o 
 -15   4  14       59.60       84.07     16.34 o 
 -14   4  14        1.20       -6.06     10.67 o 
 -13   4  14      599.88      489.53     46.09 o 
 -12   4  14     1568.52     1497.76     42.86 o 
 -11   4  14     1067.09      933.79     32.63 o 
 -10   4  14     1399.46     1323.21     38.31 o 
  -9   4  14      784.22      781.96     22.94 o 
  -8   4  14        2.77       47.75     10.49 o 
  -7   4  14       78.75       90.46     10.67 o 
  -6   4  14      552.67      562.13     18.90 o 
  -5   4  14      329.00      328.88     13.16 o 
  -4   4  14       82.80      123.67      8.06 o 
  -3   4  14      216.33      262.51     11.58 o 
  -2   4  14        8.59        1.98      3.96 o 
  -1   4  14      954.35     1080.56     20.12 o 
   0   4  14      130.11      140.53      8.10 o 
   1   4  14     2000.95     2169.71     30.89 o 
   2   4  14     1073.49     1201.35     20.10 o 
   3   4  14     2319.21     2185.23     30.04 o 
   4   4  14      325.86      364.32     11.50 o 
   5   4  14      224.05      291.72     12.19 o 
   6   4  14      231.76      228.98      8.92 o 
   7   4  14      401.76      484.95     19.24 o 
   8   4  14       47.13       58.81      7.71 o 
   9   4  14      920.71      870.11     20.42 o 
  10   4  14        7.29       15.24      7.21 o 
  11   4  14      204.36      161.09     12.66 o 
  12   4  14        5.49       -2.86      8.74 o 
  13   4  14     1570.76     1770.92     37.75 o 
  14   4  14      165.79      190.51     15.14 o 
  15   4  14      256.53      258.47     17.66 o 
  16   4  14      138.19      108.73     16.30 o 
  17   4  14      396.99      396.55     32.33 o 
  18   4  14       51.49       82.67     18.03 o 
 -18   5  14        0.10      -12.88     19.51 o 
 -17   5  14     1166.39     1323.35     43.78 o 
 -16   5  14      163.94      191.37     28.22 o 
 -15   5  14       29.75       45.67     14.18 o 
 -14   5  14      419.11      477.81     26.95 o 
 -13   5  14      287.38      244.58     20.03 o 
 -12   5  14      269.55      251.53     25.17 o 
 -11   5  14     1361.89     1279.29     54.51 o 
 -10   5  14       60.10       53.90     11.69 o 
  -9   5  14      389.87      417.74     17.79 o 
  -8   5  14      194.85      260.47     15.22 o 
  -7   5  14     1850.41     1965.28     38.14 o 
  -6   5  14        4.19        2.78      5.03 o 
  -5   5  14     2516.90     2616.03     45.71 o 
  -3   5  14     4633.00     4723.48     80.33 o 
  -2   5  14     1247.74     1236.03     24.51 o 
  -1   5  14      299.44      373.34     15.17 o 
   0   5  14      291.39      260.95     11.99 o 
   1   5  14      501.57      492.12     19.43 o 
   2   5  14      218.77      218.01      9.80 o 
   3   5  14        8.26       22.19      6.14 o 
   4   5  14       14.89       22.91      4.64 o 
   5   5  14      152.70      149.37      7.27 o 
   6   5  14      573.11      549.30     16.58 o 
   7   5  14      985.01     1167.60     25.58 o 
   8   5  14       46.19       42.26     11.15 o 
   9   5  14     1009.41      958.13     26.92 o 
  10   5  14     2560.80     2297.99     42.43 o 
  11   5  14      165.16      185.51     15.70 o 
  12   5  14      202.08      193.64     16.68 o 
  13   5  14      618.74      610.05     26.95 o 
  14   5  14      352.20      383.11     22.71 o 
  15   5  14      270.24      273.47     20.62 o 
  16   5  14       18.59       -6.55     15.60 o 
  17   5  14      876.56      938.85     45.94 o 
 -18   6  14        9.77       13.16     14.60 o 
 -17   6  14      471.87      474.62     28.66 o 
 -16   6  14      151.00      198.57     27.08 o 
 -15   6  14      115.50       99.49     21.42 o 
 -14   6  14       88.27       99.76     15.35 o 
 -13   6  14      511.42      442.08     24.99 o 
 -12   6  14      151.57      154.57     15.98 o 
 -11   6  14      640.63      655.32     35.06 o 
 -10   6  14     2762.20     2535.35     48.22 o 
  -9   6  14      261.06      235.26     14.71 o 
  -8   6  14     1307.10     1227.37     28.79 o 
  -7   6  14     1017.58     1066.12     25.68 o 
  -6   6  14      156.28      139.92     10.80 o 
  -5   6  14      606.22      546.94     22.58 o 
  -4   6  14      104.90      117.53      6.72 o 
  -3   6  14       49.83       61.66      9.12 o 
  -2   6  14        9.20       17.46     14.36 o 
  -1   6  14       76.86      110.11     10.43 o 
   0   6  14     5389.05     5693.19     96.00 o 
   1   6  14       38.41       23.07      4.88 o 
   2   6  14     2886.66     2908.23     64.57 o 
   3   6  14        8.80        6.90      5.49 o 
   4   6  14       20.70       16.88      6.93 o 
   5   6  14      486.26      507.47     20.74 o 
   6   6  14    10781.46    10779.23    175.87 o 
   7   6  14      141.33      159.17     10.91 o 
   8   6  14     3088.27     3103.17     55.17 o 
   9   6  14      117.86      120.53     11.88 o 
  10   6  14        7.86       10.81      8.00 o 
  11   6  14      642.89      672.93     22.41 o 
  12   6  14      106.71       84.15     13.27 o 
  13   6  14        5.11        8.93     11.28 o 
  14   6  14      312.72      311.65     21.49 o 
  15   6  14       18.33        4.93     12.73 o 
  16   6  14       17.73       19.68     15.00 o 
  17   6  14       11.00       25.15     20.16 o 
 -17   7  14       28.88       10.21     17.81 o 
 -16   7  14      193.36      255.36     27.48 o 
 -15   7  14      161.57      181.24     24.42 o 
 -14   7  14       18.56       35.52     12.60 o 
 -13   7  14       13.36       10.45     18.09 o 
 -12   7  14      221.44      211.94     26.85 o 
 -11   7  14        0.01       -5.00      8.48 o 
 -10   7  14       72.35       64.68      9.67 o 
  -9   7  14      114.92      145.62     25.40 o 
  -8   7  14       10.58        2.29      9.01 o 
  -7   7  14     2457.32     2406.92     52.53 o 
  -6   7  14      436.79      405.35     19.45 o 
  -5   7  14      117.81      135.51     12.35 o 
  -4   7  14        4.78       22.83      7.18 o 
  -3   7  14       56.86       76.99      8.24 o 
  -2   7  14       91.05       82.64      6.90 o 
  -1   7  14     5166.46     5454.69    113.44 o 
   0   7  14      378.84      427.55     33.64 o 
   1   7  14      270.74      248.19     18.57 o 
   2   7  14       48.61       53.66     16.28 o 
   3   7  14      184.12      157.28     40.25 o 
   4   7  14      380.37      302.31     24.63 o 
   5   7  14     1091.74     1160.74     57.91 o 
   6   7  14      234.13      326.12     23.42 o 
   7   7  14      118.40       62.82     21.60 o 
   8   7  14      685.85      679.35     33.04 o 
   9   7  14       39.22       47.98      8.52 o 
  10   7  14      146.15      124.81     13.29 o 
  11   7  14      109.73       83.70     14.31 o 
  12   7  14       51.00       22.37     17.00 o 
  13   7  14      397.22      431.65     26.65 o 
  14   7  14        0.41        0.90     13.41 o 
  15   7  14       28.66       24.98     15.09 o 
  16   7  14      320.39      348.47     35.89 o 
 -17   8  14       95.67      108.35     26.57 o 
 -16   8  14      487.77      508.95     42.78 o 
 -15   8  14       55.74       36.93     18.44 o 
 -14   8  14       41.34       34.99     30.24 o 
 -13   8  14      251.82      293.78     30.15 o 
 -12   8  14      440.63      441.28     49.07 o 
 -11   8  14      342.28      377.35     52.76 o 
 -10   8  14      510.42      436.53     33.27 o 
  -9   8  14       25.49       32.08     12.25 o 
  -8   8  14       42.08       16.70      9.98 o 
  -7   8  14     4927.63     4721.09     87.36 o 
  -6   8  14      768.73      846.71     38.60 o 
  -5   8  14      223.16      217.63     15.34 o 
  -4   8  14       14.85       19.24      9.31 o 
  -3   8  14     7081.58     6813.90    105.84 o 
  -2   8  14       30.78       33.43      9.34 o 
  -1   8  14       29.42       48.91      9.86 o 
   0   8  14     3097.79     2995.62     74.55 o 
   1   8  14     1940.67     1953.31     55.86 o 
   2   8  14      241.68      322.87     24.59 o 
   3   8  14     5137.71     5138.72    114.75 o 
   4   8  14      892.28     1037.50     55.54 o 
   5   8  14     2523.15     2691.45     97.14 o 
   6   8  14     1805.14     1747.48     75.59 o 
   7   8  14       80.55       96.36     16.14 o 
   8   8  14       51.99       65.24     15.17 o 
   9   8  14      101.49       79.41     16.26 o 
  10   8  14        2.97       -5.99     11.91 o 
  11   8  14      322.45      323.70     40.54 o 
  12   8  14      287.33      361.42     56.03 o 
  13   8  14      213.46      228.21     40.54 o 
  14   8  14      104.63       57.69     29.32 o 
  15   8  14      232.41      212.65     21.85 o 
  16   8  14        1.47       12.61     19.52 o 
 -16   9  14      404.11      443.40     34.86 o 
 -15   9  14      419.28      441.17     33.31 o 
 -14   9  14      323.12      351.54     33.76 o 
 -13   9  14      357.27      423.64     30.53 o 
 -12   9  14      542.62      580.11     54.89 o 
 -11   9  14        1.60       -5.56      9.88 o 
 -10   9  14        9.12        5.93      9.95 o 
  -9   9  14       30.43       20.50      9.89 o 
  -8   9  14      166.74      164.53     13.37 o 
  -7   9  14     1152.43     1140.38     48.97 o 
  -6   9  14      186.69      144.19     17.39 o 
  -5   9  14       68.27       61.80     21.56 o 
  -4   9  14       25.59       16.31     10.33 o 
  -3   9  14        9.91        5.06      7.50 o 
  -2   9  14      532.05      519.50     25.94 o 
  -1   9  14     1148.24     1119.33     40.44 o 
   0   9  14       77.84      114.41     18.76 o 
   1   9  14      130.94      132.01     18.51 o 
   2   9  14     1310.92     1230.40     71.56 o 
   3   9  14     1028.58     1010.22     42.15 o 
   4   9  14     1021.77      955.10     58.44 o 
   5   9  14     1089.43     1077.25     78.15 o 
   6   9  14       94.82       57.33     23.29 o 
   7   9  14        3.40        4.78     18.90 o 
   8   9  14      268.73      257.45     35.43 o 
   9   9  14      186.99      190.26     22.13 o 
  10   9  14      483.10      452.34     31.81 o 
  11   9  14        3.08      -13.56     15.32 o 
  12   9  14        2.75       -8.91     21.96 o 
  13   9  14        1.25       50.02     27.73 o 
  14   9  14      101.48       63.00     32.08 o 
  15   9  14      125.01      191.24     62.20 o 
 -15  10  14       69.07       78.54     18.45 o 
 -14  10  14        0.01      -11.52     13.05 o 
 -13  10  14       24.40        0.42     12.94 o 
 -12  10  14      277.49      254.00     20.54 o 
 -11  10  14       79.10       57.18     17.98 o 
 -10  10  14        6.62       23.50     14.69 o 
  -9  10  14      712.28      719.42     50.98 o 
  -8  10  14     1213.69     1214.15     61.47 o 
  -7  10  14     1458.34     1360.99     47.79 o 
  -6  10  14      747.94      802.20     36.30 o 
  -5  10  14       15.37       -6.97     46.27 o 
  -4  10  14       54.91       24.96     20.20 o 
  -3  10  14      240.81      206.47     25.69 o 
  -2  10  14       23.75       49.42     12.40 o 
  -1  10  14      128.60      123.11     17.05 o 
   0  10  14       40.16       56.64     15.35 o 
   1  10  14       65.23      116.89     19.03 o 
   2  10  14      317.29      305.09     26.63 o 
   3  10  14      309.21      289.10     36.80 o 
   4  10  14       14.28       33.17     20.79 o 
   5  10  14       77.50       74.68     25.97 o 
   6  10  14       22.74       10.99     27.50 o 
   7  10  14        1.14       10.10     19.99 o 
   8  10  14      581.65      550.92     51.42 o 
   9  10  14       60.34       27.95     24.51 o 
  10  10  14        2.08      -10.40     20.92 o 
  11  10  14        1.85        5.41     14.25 o 
  12  10  14       10.85       90.58     30.66 o 
  13  10  14       20.66       32.61     28.61 o 
  14  10  14      219.18      281.36     70.53 o 
 -14  11  14       59.24       44.00     25.13 o 
 -13  11  14      389.96      409.22     45.34 o 
 -12  11  14        1.15       -3.55     19.13 o 
 -11  11  14       85.17      112.04     19.95 o 
 -10  11  14      174.92      186.11     24.83 o 
  -9  11  14       97.99       88.13     18.18 o 
  -8  11  14      543.00      433.66     31.03 o 
  -7  11  14      454.77      490.21     55.28 o 
  -6  11  14       69.80       52.54     25.03 o 
  -5  11  14      129.85      118.81     39.80 o 
  -4  11  14      119.84      127.62     30.94 o 
  -3  11  14      720.78      687.81     44.20 o 
  -2  11  14      636.59      702.02     31.11 o 
  -1  11  14        4.21       -0.90     15.18 o 
   0  11  14      743.68      792.60     39.53 o 
   1  11  14      644.69      677.21     37.05 o 
   2  11  14      725.58      831.03     67.79 o 
   3  11  14       15.13       13.79     20.81 o 
   4  11  14      233.82      229.35     45.22 o 
   5  11  14      222.37      172.82     33.35 o 
   6  11  14      740.22      718.77     96.89 o 
   7  11  14      564.43      586.45     54.00 o 
   8  11  14     1326.84     1182.38     70.66 o 
   9  11  14      150.52      206.41     69.68 o 
  10  11  14      484.93      546.08     56.66 o 
  11  11  14       25.32       53.76     28.20 o 
  12  11  14        6.93       12.64     27.48 o 
  13  11  14      196.47      248.06     44.06 o 
 -13  12  14       55.27       49.54     26.62 o 
 -12  12  14       34.55       83.86     25.13 o 
 -11  12  14       17.21       -5.67     15.00 o 
 -10  12  14      215.14      204.12     25.09 o 
  -9  12  14        9.93      -14.00     14.00 o 
  -8  12  14        3.29      -18.09     34.76 o 
  -7  12  14      403.93      383.52     46.61 o 
  -6  12  14      170.67      229.86     37.27 o 
  -5  12  14      318.59      317.81     42.06 o 
  -4  12  14        6.03       -9.67     19.21 o 
  -3  12  14       41.79       45.78     23.79 o 
  -2  12  14      599.79      612.80     52.31 o 
  -1  12  14       46.77       74.20     17.14 o 
   0  12  14        9.57      -11.11     13.64 o 
   1  12  14       77.68       56.62     17.19 o 
   2  12  14       71.04       42.80     24.72 o 
   3  12  14      128.53      121.48     31.63 o 
   4  12  14      358.13      382.27     64.60 o 
   5  12  14        0.28       16.61     23.54 o 
   6  12  14        0.99       10.18     23.19 o 
   7  12  14      532.39      408.47     48.28 o 
   8  12  14      139.92       85.54     31.20 o 
   9  12  14      127.18      139.50     34.90 o 
  10  12  14       11.48       13.12     26.70 o 
  11  12  14      343.90      374.37     51.05 o 
  12  12  14       78.89      117.25     36.54 o 
 -11  13  14       29.40        2.46     17.58 o 
 -10  13  14      597.74      579.37     38.91 o 
  -9  13  14      204.05      139.58     35.56 o 
  -8  13  14        1.40      -12.69     24.04 o 
  -7  13  14      216.12      207.94     38.72 o 
  -6  13  14       14.22       31.63     25.76 o 
  -5  13  14        0.63       -5.84     22.75 o 
  -4  13  14       43.83       28.13     25.19 o 
  -3  13  14       23.17       26.19     33.96 o 
  -2  13  14      761.28      771.10     50.78 o 
  -1  13  14        3.66       17.06     15.19 o 
   0  13  14       18.01       35.64     16.88 o 
   1  13  14       76.26      100.32     29.67 o 
   2  13  14        7.33       -4.01     23.52 o 
   3  13  14      264.72      291.29     42.27 o 
   4  13  14      172.29      139.26     34.42 o 
   5  13  14        4.64       22.02     24.52 o 
   6  13  14      504.23      428.33     61.87 o 
   7  13  14      424.20      528.15     71.10 o 
   8  13  14        4.20        4.59     25.45 o 
   9  13  14       42.10       54.86     30.83 o 
  10  13  14      160.35      164.46     39.91 o 
  11  13  14      182.24      240.06     45.28 o 
 -10  14  14      325.11      330.22     60.30 o 
  -9  14  14      550.63      493.33     57.85 o 
  -8  14  14        6.84       -9.61     27.30 o 
  -7  14  14        1.11       -1.08     26.52 o 
  -6  14  14      678.99      626.12     61.56 o 
  -5  14  14       31.59       14.80     25.41 o 
  -4  14  14        7.06       -7.27     22.97 o 
  -3  14  14      136.57       93.02     31.96 o 
  -2  14  14        7.47       -2.18     23.62 o 
  -1  14  14      103.76       63.38     43.18 o 
   0  14  14        2.34       -7.40     23.96 o 
   1  14  14        0.05       11.33     24.87 o 
   2  14  14      259.63      258.45     42.85 o 
   3  14  14       11.49       19.61     27.01 o 
   4  14  14      191.56      187.35     49.25 o 
   5  14  14        2.73       36.72     44.23 o 
   6  14  14       16.05      -13.76     25.44 o 
   7  14  14       34.64      -15.87     32.70 o 
   8  14  14      110.68      181.91     41.17 o 
   9  14  14       11.77       -3.63     28.87 o 
  -8  15  14        1.05      -18.50     42.01 o 
  -7  15  14       51.08       49.53     32.66 o 
  -6  15  14       99.32       98.60     40.43 o 
  -5  15  14      298.00      380.61     72.17 o 
  -4  15  14      125.33      170.89     68.84 o 
  -3  15  14       15.01       22.68     27.29 o 
  -2  15  14       12.10       30.07     27.14 o 
  -1  15  14       81.09        4.19     28.22 o 
   0  15  14      248.63      180.87     64.46 o 
   1  15  14        0.72      -23.57     24.92 o 
   2  15  14        2.16        4.88     24.89 o 
   3  15  14     1242.81     1490.38     96.12 o 
   4  15  14        6.54       20.88     37.44 o 
   5  15  14       13.29       18.11     29.08 o 
   6  15  14        0.00        4.16     28.65 o 
   7  15  14      145.46      154.18     52.12 o 
  -4  16  14       16.44        7.24     28.00 o 
  -3  16  14       33.85       25.38     29.85 o 
  -2  16  14       59.05       13.25     40.40 o 
  -1  16  14      420.47      454.07     79.40 o 
   0  16  14      329.88      281.78     47.46 o 
   1  16  14       57.05       35.93     32.53 o 
   2  16  14       51.64       69.23     35.02 o 
   3  16  14       97.09       89.31     36.97 o 
 -19   1  15      373.37      306.86     30.23 o 
 -18   1  15       35.82       43.17     19.48 o 
 -17   1  15       41.19       33.14     17.78 o 
 -16   1  15      412.39      446.04     30.53 o 
 -15   1  15     1615.11     1763.80     54.21 o 
 -14   1  15       58.82       73.31     16.21 o 
 -13   1  15      710.58      626.89     31.83 o 
 -12   1  15      204.78      178.61     19.10 o 
 -11   1  15     1756.81     1748.96     45.22 o 
 -10   1  15      198.50      213.35     13.94 o 
  -9   1  15      258.01      232.62     12.84 o 
  -8   1  15     4761.95     4537.21     69.67 o 
  -7   1  15     1089.12     1120.63     22.48 o 
  -6   1  15        0.28       20.07      4.87 o 
  -5   1  15      340.73      380.84     12.84 o 
  -4   1  15      603.38      674.38     16.41 o 
  -3   1  15     5050.46     5082.57     55.26 o 
  -2   1  15      861.57      972.04     15.20 o 
  -1   1  15       56.22      101.35      5.62 o 
   0   1  15     3296.19     3282.51     41.06 o 
   1   1  15     1026.15     1089.88     18.18 o 
   2   1  15     2515.38     2676.47     31.78 o 
   3   1  15      195.49      242.45      7.88 o 
   4   1  15      341.32      349.78      9.44 o 
   5   1  15     1077.80     1060.22     17.86 o 
   6   1  15       19.67       12.92      5.13 o 
   7   1  15      561.24      511.25     15.26 o 
   8   1  15       73.05       90.14      8.17 o 
   9   1  15     2090.33     2164.41     34.22 o 
  10   1  15      142.43      137.44     10.02 o 
  11   1  15      324.71      344.19     15.01 o 
  12   1  15      465.41      460.19     16.77 o 
  13   1  15      183.47      210.99     14.41 o 
  14   1  15      881.58      851.54     34.10 o 
  15   1  15     1714.26     1688.42     39.57 o 
  16   1  15        2.83      -11.86     11.90 o 
  17   1  15      244.11      254.75     19.71 o 
  18   1  15       18.19        5.20     14.13 o 
 -19   2  15        4.39       60.53     20.25 o 
 -18   2  15      173.10      183.10     24.27 o 
 -17   2  15      294.37      295.29     34.38 o 
 -16   2  15        4.27       27.67     24.16 o 
 -15   2  15      118.38      102.31     18.62 o 
 -14   2  15      103.70      152.52     18.82 o 
 -13   2  15      240.34      199.38     14.76 o 
 -12   2  15       10.49       20.96      9.19 o 
 -11   2  15      994.07     1016.92     28.93 o 
 -10   2  15      367.86      360.11     24.04 o 
  -9   2  15      219.03      185.83     15.16 o 
  -8   2  15     1539.59     1424.97     51.61 o 
  -7   2  15      934.19      914.58     26.11 o 
  -6   2  15      445.77      406.41     17.43 o 
  -5   2  15      196.82      189.04      8.57 o 
  -4   2  15       11.19       33.92      8.99 o 
  -3   2  15     3670.94     3910.56     59.01 o 
  -2   2  15      181.84      212.89      7.86 o 
  -1   2  15      651.61      808.65     19.07 o 
   0   2  15      166.89      277.76      7.11 o 
   1   2  15       85.53       89.68      4.92 o 
   2   2  15      430.96      563.68     10.85 o 
   3   2  15       50.66       34.24      4.44 o 
   4   2  15      118.15      148.30      6.64 o 
   5   2  15     7949.13     8039.40     90.06 o 
   6   2  15        8.19        5.11      4.49 o 
   7   2  15     1481.48     1437.70     26.00 o 
   8   2  15      131.41      130.45      8.24 o 
   9   2  15      209.86      236.35     10.70 o 
  10   2  15      191.54      170.28     12.90 o 
  11   2  15      333.35      274.35     13.25 o 
  12   2  15      117.59       85.88     10.50 o 
  13   2  15       36.20       26.26      9.77 o 
  14   2  15      540.95      536.82     21.20 o 
  15   2  15       21.59        6.26     11.82 o 
  16   2  15      135.17      204.67     17.97 o 
  17   2  15       45.59       39.85     18.35 o 
  18   2  15      259.91      242.79     23.72 o 
 -18   3  15       36.74       13.30     17.68 o 
 -17   3  15       29.49       26.02     17.44 o 
 -16   3  15      275.66      359.31     34.45 o 
 -15   3  15      416.75      455.55     22.37 o 
 -14   3  15       22.58        1.00      9.56 o 
 -13   3  15       53.97       46.51     11.05 o 
 -12   3  15      182.01      212.03     15.45 o 
 -11   3  15     1007.85      840.96     26.33 o 
 -10   3  15       50.39       50.60     10.01 o 
  -9   3  15       75.73       61.96     10.16 o 
  -8   3  15     4418.02     4214.98    133.67 o 
  -7   3  15      138.41      148.15     14.04 o 
  -5   3  15     3162.93     2870.64     53.11 o 
  -4   3  15      387.70      390.21     13.44 o 
  -3   3  15     2805.35     2835.65     42.08 o 
  -2   3  15      583.52      553.06     13.64 o 
  -1   3  15       15.57       14.55      3.98 o 
   0   3  15       34.82       24.56      4.41 o 
   1   3  15     2474.51     2413.89     30.13 o 
   2   3  15     1989.36     2100.81     27.36 o 
   3   3  15     1055.96     1146.22     19.46 o 
   4   3  15     1546.88     1508.26     22.40 o 
   5   3  15      743.44      631.24     16.92 o 
   6   3  15      735.85      687.70     31.79 o 
   7   3  15      846.62      845.04     19.80 o 
   8   3  15     3234.30     3340.88     44.93 o 
   9   3  15     1305.07     1366.95     26.63 o 
  10   3  15      250.60      235.78     12.71 o 
  11   3  15      112.47      121.04     11.40 o 
  12   3  15        0.02      -10.81     10.83 o 
  13   3  15        6.64       -5.53      9.41 o 
  14   3  15       15.72       11.69     10.65 o 
  15   3  15       60.68       47.43     12.47 o 
  16   3  15       87.77       93.55     16.15 o 
  17   3  15        6.18       -1.30     13.98 o 
  18   3  15       83.48      112.20     19.96 o 
 -18   4  15      336.79      346.66     37.19 o 
 -17   4  15        9.22       46.38     22.21 o 
 -16   4  15       19.59       25.03     13.26 o 
 -15   4  15      112.16      138.83     41.88 o 
 -14   4  15        1.93        0.65     12.67 o 
 -13   4  15       12.11       -1.43     14.13 o 
 -12   4  15      217.77      228.34     18.72 o 
 -11   4  15     2753.48     2884.47     66.20 o 
 -10   4  15       14.39       18.33     10.39 o 
  -9   4  15       11.35       25.94     12.26 o 
  -8   4  15     4280.90     4185.40     74.80 o 
  -7   4  15      368.17      342.11     16.41 o 
  -6   4  15       32.07       39.54      8.34 o 
  -5   4  15        1.16       -1.57      5.22 o 
  -4   4  15      595.47      676.71     20.97 o 
  -3   4  15       23.56       22.73      5.04 o 
  -2   4  15       26.00       23.11      4.48 o 
  -1   4  15     1280.59     1222.26     32.64 o 
   0   4  15      396.61      366.74     10.65 o 
   1   4  15      582.37      631.52     13.98 o 
   2   4  15        8.90       17.11      3.19 o 
   3   4  15     5178.40     5329.61     62.96 o 
   4   4  15      170.14      152.96      8.29 o 
   5   4  15       99.20       86.39      7.11 o 
   6   4  15       70.67       66.45      5.64 o 
   7   4  15        0.04        3.26      5.04 o 
   8   4  15      188.71      177.75      9.04 o 
   9   4  15     2780.57     2730.09     42.17 o 
  10   4  15     2842.84     2861.84     44.70 o 
  11   4  15       10.59       39.36      9.53 o 
  12   4  15     2562.44     2497.54     46.26 o 
  13   4  15      707.53      695.43     26.95 o 
  14   4  15      139.13      144.44     14.07 o 
  15   4  15       14.55       -1.62     10.61 o 
  16   4  15      853.35      871.16     32.95 o 
  17   4  15      180.17      186.57     28.27 o 
 -18   5  15       61.14       59.60     23.94 o 
 -17   5  15        2.68       10.17     14.04 o 
 -16   5  15        5.59       -9.45     20.68 o 
 -15   5  15       61.93       35.81     13.80 o 
 -14   5  15       35.65       36.08     13.13 o 
 -13   5  15       31.21       18.03     11.63 o 
 -12   5  15       25.29       71.28     13.23 o 
 -11   5  15      463.78      449.57     56.12 o 
 -10   5  15      177.40      144.26     14.85 o 
  -9   5  15     2205.79     2162.53     49.82 o 
  -8   5  15       10.73       16.44     11.00 o 
  -7   5  15      105.75      126.30     16.17 o 
  -6   5  15      128.23      108.45     20.64 o 
  -5   5  15        0.05       -0.50      4.65 o 
  -4   5  15     3986.75     3976.59     79.53 o 
  -3   5  15       95.55      108.00     11.20 o 
  -2   5  15     2032.82     2047.38     36.25 o 
  -1   5  15        2.02        6.09      4.18 o 
   0   5  15      101.18      136.57      9.70 o 
   1   5  15       81.27       78.88      7.63 o
[truncated: 305,503 more chars]
